# Supplementary material for: Examining public knowledge and preferences for adult preventive services coverage
Source: PLoS One. 2017 Dec 20;12(12):e0189661. doi: 10.1371/journal.pone.0189661 (PMC5738055; doi:10.1371/journal.pone.0189661)
Supplement: S1 Data — (XLSX) [file pone.0189661.s002.xlsx]

## Sheet: Sheet1
race	work	marital	pol_id	hlth_status	insure	ins_source	ins_source_oth	cv_ccancer_scn	cv_bp_scn	cv_obes_scn	cv_diab_scn	cv_chol_scn	cv_depression	cv_alc_scn	cv_tob_scn	cv_sti_csl	cv_diet_csl	cv_flu_shot	cv_gym	cv_nurse	cv_eye_exam	cv_hear_scn	cv_stress	cv_allergy	scv_ccancer_scn	scv_bp_scn	scv_obes_scn	scv_diab_scn	scv_chol_scn	scv_depression	scv_alc_scn	scv_tob_scn	scv_sti_csl	scv_diet_csl	scv_flu_shot	scv_gym	scv_nurse	scv_eye_exam	scv_hear_scn	scv_stress	scv_allergy	gender	age	educ
White / Caucasian	Employed, working 40 or more hours per week	Married	Slightly Conservative	Very good	Yes	A plan through your employer		Unsure/Don't know	Unsure/Don't know	Unsure/Don't know	Unsure/Don't know	Unsure/Don't know	Unsure/Don't know	Unsure/Don't know	Unsure/Don't know	Unsure/Don't know	Unsure/Don't know	Unsure/Don't know	Unsure/Don't know	Unsure/Don't know	Unsure/Don't know	Unsure/Don't know	Unsure/Don't know	Unsure/Don't know	SHOULD be covered	SHOULD be covered	SHOULD NOT be covered	SHOULD be covered	SHOULD be covered	SHOULD NOT be covered	SHOULD NOT be covered	SHOULD NOT be covered	SHOULD NOT be covered	SHOULD NOT be covered	SHOULD NOT be covered	SHOULD NOT be covered	SHOULD NOT be covered	SHOULD NOT be covered	SHOULD NOT be covered	SHOULD NOT be covered	SHOULD NOT be covered	Male	30 - 44	Graduated from college
Black or African American	Not employed, looking for work	Never married	Slightly Liberal	Good	Yes	A plan through your employer		Covered	Covered	Covered	Covered	Covered	Covered	Unsure/Don't know	Covered	Unsure/Don't know	Covered	Covered	Covered	Covered	Covered	Covered	Covered	Covered	SHOULD be covered	SHOULD be covered	SHOULD be covered	SHOULD be covered	SHOULD be covered	SHOULD be covered	SHOULD NOT be covered	SHOULD NOT be covered	SHOULD be covered	SHOULD be covered	SHOULD be covered	SHOULD NOT be covered	SHOULD be covered	SHOULD be covered	SHOULD be covered	SHOULD be covered	SHOULD be covered	Male	30 - 44	Completed graduate school
White / Caucasian	Employed, working 40 or more hours per week	Married	Conservative	Very good	Yes	A plan through your employer		Not covered	Not covered	Not covered	Not covered	Not covered	Not covered	Not covered	Not covered	Not covered	Not covered	Covered	Not covered	Not covered	Covered	Not covered	Not covered	Not covered	SHOULD be covered	SHOULD be covered	SHOULD be covered	SHOULD be covered	SHOULD be covered	SHOULD be covered	SHOULD be covered	SHOULD NOT be covered	SHOULD be covered	SHOULD be covered	SHOULD be covered	SHOULD NOT be covered	SHOULD be covered	SHOULD be covered	SHOULD be covered	SHOULD be covered	SHOULD be covered	Male	18 - 29	2 years of college
Black or African American	Employed, working 40 or more hours per week	Never married	Slightly Conservative	Good	Yes	A plan through your employer		Covered	Covered	Not covered	Covered	Not covered	Not covered	Not covered	Not covered	Covered	Not covered	Covered	Not covered	Not covered	Covered	Not covered	Not covered	Not covered	SHOULD be covered	SHOULD be covered	SHOULD be covered	SHOULD be covered	SHOULD be covered	SHOULD be covered	SHOULD be covered	SHOULD NOT be covered	SHOULD be covered	SHOULD NOT be covered	SHOULD be covered	SHOULD be covered	SHOULD NOT be covered	SHOULD be covered	SHOULD be covered	SHOULD be covered	SHOULD be covered	Male	18 - 29	Graduated from college
Black or African American	Employed, working 40 or more hours per week	Married	Moderate, middle of the road	Good	Yes	A plan through your employer		Covered	Covered	Unsure/Don't know	Covered	Covered	Covered	Unsure/Don't know	Unsure/Don't know	Covered	Covered	Covered	Unsure/Don't know	Unsure/Don't know	Covered	Covered	Covered	Covered	SHOULD be covered	SHOULD be covered	SHOULD be covered	SHOULD be covered	SHOULD be covered	SHOULD be covered	SHOULD be covered	SHOULD be covered	SHOULD be covered	SHOULD be covered	SHOULD be covered	SHOULD be covered	SHOULD be covered	SHOULD be covered	SHOULD be covered	SHOULD be covered	SHOULD be covered	Male	30 - 44	Graduated from college
Hispanic American	Employed, working 40 or more hours per week	Never married	Liberal	Fair	Yes	A plan through your employer		Unsure/Don't know	Unsure/Don't know	Unsure/Don't know	Unsure/Don't know	Unsure/Don't know	Unsure/Don't know	Unsure/Don't know	Unsure/Don't know	Unsure/Don't know	Unsure/Don't know	Unsure/Don't know	Unsure/Don't know	Unsure/Don't know	Unsure/Don't know	Unsure/Don't know	Unsure/Don't know	Unsure/Don't know	SHOULD be covered	SHOULD be covered	SHOULD be covered	SHOULD be covered	SHOULD be covered	SHOULD be covered	SHOULD be covered	SHOULD be covered	SHOULD be covered	SHOULD be covered	SHOULD be covered	SHOULD be covered	SHOULD be covered	SHOULD be covered	SHOULD be covered	SHOULD be covered	SHOULD be covered	Male	30 - 44	2 years of college
White / Caucasian	Employed, working 1-39 hours per week	Married	Slightly Liberal	Good	Yes	A plan through your spouse's employer		Unsure/Don't know	Unsure/Don't know	Not covered	Unsure/Don't know	Unsure/Don't know	Unsure/Don't know	Unsure/Don't know	Unsure/Don't know	Unsure/Don't know	Unsure/Don't know	Unsure/Don't know	Not covered	Unsure/Don't know	Covered	Unsure/Don't know	Unsure/Don't know	Unsure/Don't know	SHOULD be covered	SHOULD be covered	SHOULD be covered	SHOULD be covered	SHOULD be covered	SHOULD be covered	SHOULD be covered	SHOULD be covered	SHOULD be covered	SHOULD be covered	SHOULD be covered	SHOULD be covered	SHOULD NOT be covered	SHOULD be covered	SHOULD be covered	SHOULD be covered	SHOULD be covered	Male	18 - 29	Completed graduate school
White / Caucasian	Employed, working 1-39 hours per week	Never married	Extremely Liberal	Very good	Yes	A plan through your employer		Covered	Covered	Covered	Covered	Covered	Covered	Covered	Covered	Covered	Covered	Covered	Unsure/Don't know	Covered	Covered	Covered	Covered	Covered	SHOULD be covered	SHOULD be covered	SHOULD be covered	SHOULD be covered	SHOULD be covered	SHOULD be covered	SHOULD be covered	SHOULD be covered	SHOULD be covered	SHOULD be covered	SHOULD be covered	SHOULD be covered	SHOULD be covered	SHOULD be covered	SHOULD be covered	SHOULD be covered	SHOULD be covered	Male	18 - 29	Graduated from college
White / Caucasian	Employed, working 1-39 hours per week	Never married	Moderate, middle of the road	Good	Yes	A plan through your employer		Not covered	Not covered	Not covered	Not covered	Not covered	Not covered	Not covered	Not covered	Not covered	Not covered	Unsure/Don't know	Not covered	Not covered	Not covered	Not covered	Not covered	Not covered	SHOULD NOT be covered	SHOULD be covered	SHOULD be covered	SHOULD be covered	SHOULD be covered	SHOULD be covered	SHOULD NOT be covered	SHOULD NOT be covered	SHOULD be covered	SHOULD NOT be covered	SHOULD be covered	SHOULD NOT be covered	SHOULD NOT be covered	SHOULD be covered	SHOULD be covered	SHOULD NOT be covered	SHOULD NOT be covered	Male	18 - 29	3 years of college
Hispanic American	Employed, working 1-39 hours per week	Married	Moderate, middle of the road	Good	Yes	A plan through your employer		Covered	Covered	Covered	Covered	Covered	Covered	Not covered	Covered	Covered	Covered	Covered	Not covered	Covered	Covered	Covered	Covered	Covered	SHOULD be covered	SHOULD be covered	SHOULD be covered	SHOULD be covered	SHOULD be covered	SHOULD be covered	SHOULD be covered	SHOULD be covered	SHOULD be covered	SHOULD be covered	SHOULD be covered	SHOULD be covered	SHOULD be covered	SHOULD be covered	SHOULD be covered	SHOULD be covered	SHOULD be covered	Male	30 - 44	Completed graduate school
White / Caucasian	Disabled, not able to work	Married	Moderate, middle of the road	Fair	Yes	A plan you purchased yourself from either an insurance company or a state or federal marketplace		Covered	Covered	Covered	Covered	Covered	Covered	Covered	Not covered	Covered	Covered	Covered	Covered	Covered	Not covered	Covered	Covered	Covered	SHOULD be covered	SHOULD be covered	SHOULD be covered	SHOULD be covered	SHOULD be covered	SHOULD be covered	SHOULD be covered	SHOULD be covered	SHOULD be covered	SHOULD be covered	SHOULD be covered	SHOULD be covered	SHOULD be covered	SHOULD be covered	SHOULD be covered	SHOULD be covered	SHOULD be covered	Male	18 - 29	Graduated from high school
White / Caucasian	Not employed, NOT looking for work	Married	Extremely Conservative	Very good	Yes	A plan through your employer		Covered	Covered	Covered	Covered	Covered	Covered	Covered	Covered	Covered	Covered	Covered	Covered	Covered	Covered	Covered	Covered	Covered	SHOULD be covered	SHOULD be covered	SHOULD be covered	SHOULD be covered	SHOULD be covered	SHOULD be covered	SHOULD be covered	SHOULD be covered	SHOULD be covered	SHOULD be covered	SHOULD be covered	SHOULD be covered	SHOULD be covered	SHOULD be covered	SHOULD be covered	SHOULD be covered	SHOULD be covered	Male	18 - 29	3 years of college
Asian / Pacific Islander	Employed, working 1-39 hours per week	Married	Slightly Conservative	Very good	Yes	A plan through your employer		Unsure/Don't know	Unsure/Don't know	Unsure/Don't know	Unsure/Don't know	Unsure/Don't know	Unsure/Don't know	Unsure/Don't know	Unsure/Don't know	Unsure/Don't know	Unsure/Don't know	Unsure/Don't know	Unsure/Don't know	Unsure/Don't know	Unsure/Don't know	Unsure/Don't know	Unsure/Don't know	Unsure/Don't know	Unsure/Don't know	SHOULD be covered	Unsure/Don't know	Unsure/Don't know	SHOULD be covered	Unsure/Don't know	Unsure/Don't know	Unsure/Don't know	Unsure/Don't know	Unsure/Don't know	Unsure/Don't know	Unsure/Don't know	Unsure/Don't know	SHOULD be covered	Unsure/Don't know	Unsure/Don't know	Unsure/Don't know	Male	18 - 29	Completed graduate school
White / Caucasian	Employed, working 40 or more hours per week	Never married	Moderate, middle of the road	Fair	No			Not covered	Not covered	Not covered	Not covered	Not covered	Not covered	Not covered	Not covered	Not covered	Not covered	Not covered	Not covered	Not covered	Not covered	Not covered	Not covered	Not covered	SHOULD be covered	SHOULD be covered	SHOULD be covered	SHOULD be covered	SHOULD be covered	SHOULD be covered	SHOULD be covered	SHOULD be covered	SHOULD NOT be covered	SHOULD be covered	SHOULD be covered	SHOULD NOT be covered	SHOULD be covered	SHOULD be covered	SHOULD be covered	SHOULD be covered	SHOULD be covered	Male	30 - 44	Graduated from high school
Black or African American	Employed, working 40 or more hours per week	Never married	Moderate, middle of the road	Very good	Yes	A plan through your employer		Covered	Covered	Covered	Covered	Covered	Covered	Covered	Covered	Covered	Covered	Covered	Covered	Covered	Covered	Covered	Covered	Covered	SHOULD be covered	SHOULD be covered	SHOULD be covered	SHOULD be covered	SHOULD be covered	SHOULD be covered	SHOULD be covered	SHOULD be covered	SHOULD be covered	SHOULD be covered	SHOULD be covered	SHOULD be covered	SHOULD be covered	SHOULD be covered	SHOULD be covered	SHOULD be covered	SHOULD be covered	Male	18 - 29	2 years of college
White / Caucasian	Employed, working 40 or more hours per week	Married	Slightly Liberal	Very good	Yes	A plan through your employer		Unsure/Don't know	Unsure/Don't know	Unsure/Don't know	Unsure/Don't know	Unsure/Don't know	Unsure/Don't know	Unsure/Don't know	Unsure/Don't know	Unsure/Don't know	Unsure/Don't know	Unsure/Don't know	Unsure/Don't know	Unsure/Don't know	Unsure/Don't know	Unsure/Don't know	Unsure/Don't know	Unsure/Don't know	SHOULD be covered	SHOULD be covered	SHOULD be covered	SHOULD be covered	SHOULD be covered	SHOULD be covered	SHOULD be covered	SHOULD be covered	SHOULD be covered	SHOULD be covered	SHOULD be covered	SHOULD be covered	SHOULD be covered	SHOULD be covered	SHOULD be covered	SHOULD be covered	SHOULD be covered	Male	30 - 44	Graduated from college
Asian / Pacific Islander	Employed, working 1-39 hours per week	Married	Slightly Conservative	Very good	Yes	Medicaid		Covered	Unsure/Don't know	Unsure/Don't know	Unsure/Don't know	Unsure/Don't know	Covered	Unsure/Don't know	Unsure/Don't know	Covered	Covered	Covered	Unsure/Don't know	Unsure/Don't know	Covered	Unsure/Don't know	Unsure/Don't know	Unsure/Don't know	SHOULD be covered	SHOULD be covered	SHOULD be covered	SHOULD be covered	SHOULD be covered	SHOULD be covered	SHOULD be covered	SHOULD NOT be covered	SHOULD be covered	SHOULD be covered	SHOULD NOT be covered	SHOULD NOT be covered	SHOULD be covered	SHOULD be covered	SHOULD be covered	SHOULD be covered	SHOULD NOT be covered	Male	30 - 44	1 year of college
White / Caucasian	Not employed, NOT looking for work	Never married	Liberal	Good	Yes	Other (please specify):	My parents health insurance	Covered	Covered	Not covered	Covered	Covered	Not covered	Not covered	Not covered	Covered	Not covered	Covered	Not covered	Not covered	Covered	Not covered	Not covered	Covered	SHOULD be covered	SHOULD be covered	SHOULD be covered	SHOULD be covered	SHOULD be covered	SHOULD be covered	SHOULD NOT be covered	SHOULD NOT be covered	SHOULD be covered	SHOULD be covered	SHOULD be covered	SHOULD be covered	SHOULD NOT be covered	SHOULD be covered	SHOULD be covered	SHOULD be covered	SHOULD be covered	Male	18 - 29	Graduated from college
White / Caucasian	Employed, working 40 or more hours per week	Never married	Moderate, middle of the road	Very good	Yes	Medicare		Not covered	Covered	Covered	Covered	Not covered	Not covered	Not covered	Not covered	Covered	Not covered	Covered	Not covered	Covered	Covered	Covered	Covered	Not covered	SHOULD be covered	SHOULD be covered	SHOULD NOT be covered	SHOULD be covered	SHOULD be covered	SHOULD NOT be covered	SHOULD NOT be covered	SHOULD NOT be covered	SHOULD NOT be covered	SHOULD be covered	SHOULD be covered	SHOULD NOT be covered	SHOULD be covered	SHOULD be covered	SHOULD NOT be covered	SHOULD NOT be covered	SHOULD be covered	Male	18 - 29	Graduated from high school
Asian / Pacific Islander	Employed, working 40 or more hours per week	Never married	Liberal	Very good	Yes	A plan through your employer		Not covered	Covered	Covered	Covered	Covered	Unsure/Don't know	Unsure/Don't know	Unsure/Don't know	Not covered	Covered	Covered	Not covered	Covered	Not covered	Unsure/Don't know	Unsure/Don't know	Covered	SHOULD be covered	SHOULD be covered	SHOULD be covered	SHOULD be covered	SHOULD be covered	SHOULD be covered	SHOULD be covered	SHOULD NOT be covered	SHOULD NOT be covered	SHOULD be covered	SHOULD be covered	SHOULD NOT be covered	SHOULD be covered	SHOULD be covered	SHOULD be covered	SHOULD NOT be covered	SHOULD be covered	Male	30 - 44	Graduated from college
Asian / Pacific Islander	Employed, working 1-39 hours per week	Never married	Slightly Conservative	Excellent	Yes	A plan through your employer		Not covered	Covered	Not covered	Covered	Not covered	Not covered	Not covered	Not covered	Covered	Covered	Not covered	Covered	Not covered	Covered	Covered	Covered	Covered	SHOULD be covered	SHOULD be covered	SHOULD be covered	SHOULD be covered	SHOULD be covered	SHOULD be covered	SHOULD be covered	SHOULD be covered	SHOULD be covered	SHOULD be covered	SHOULD be covered	SHOULD be covered	SHOULD be covered	SHOULD be covered	SHOULD be covered	SHOULD be covered	SHOULD be covered	Male	18 - 29	Graduated from college
White / Caucasian	Employed, working 40 or more hours per week	Married	Extremely Conservative	Very good	Yes	A plan through your employer		Covered	Covered	Covered	Covered	Covered	Covered	Covered	Covered	Covered	Covered	Covered	Covered	Covered	Covered	Covered	Covered	Covered	SHOULD be covered	SHOULD be covered	SHOULD be covered	SHOULD be covered	SHOULD be covered	SHOULD be covered	SHOULD be covered	SHOULD be covered	SHOULD NOT be covered	SHOULD be covered	SHOULD be covered	SHOULD be covered	SHOULD be covered	SHOULD be covered	SHOULD be covered	SHOULD be covered	SHOULD be covered	Female	18 - 29	Graduated from high school
Black or African American	Employed, working 1-39 hours per week	Married	Liberal	Good	No			Covered	Unsure/Don't know	Covered	Covered	Unsure/Don't know	Not covered	Unsure/Don't know	Not covered	Covered	Unsure/Don't know	Not covered	Unsure/Don't know	Covered	Covered	Not covered	Not covered	Not covered	SHOULD be covered	SHOULD be covered	SHOULD NOT be covered	SHOULD be covered	SHOULD NOT be covered	SHOULD NOT be covered	SHOULD NOT be covered	SHOULD NOT be covered	SHOULD be covered	SHOULD be covered	SHOULD be covered	Unsure/Don't know	SHOULD be covered	SHOULD be covered	SHOULD be covered	Unsure/Don't know	SHOULD be covered	Male	18 - 29	11th grade
White / Caucasian	Employed, working 1-39 hours per week	Married	Extremely Liberal	Good	Yes	Other (please specify):	Student Health Insurance	Unsure/Don't know	Covered	Unsure/Don't know	Covered	Covered	Unsure/Don't know	Unsure/Don't know	Unsure/Don't know	Not covered	Not covered	Covered	Not covered	Unsure/Don't know	Unsure/Don't know	Unsure/Don't know	Not covered	Unsure/Don't know	SHOULD be covered	SHOULD be covered	SHOULD be covered	SHOULD be covered	SHOULD be covered	SHOULD be covered	SHOULD be covered	SHOULD be covered	SHOULD be covered	SHOULD be covered	SHOULD be covered	SHOULD be covered	SHOULD be covered	SHOULD be covered	SHOULD be covered	SHOULD be covered	SHOULD be covered	Male	18 - 29	Some graduate school
White / Caucasian	Employed, working 1-39 hours per week	Never married	Liberal	Very good	No			Covered	Covered	Covered	Covered	Covered	Covered	Covered	Covered	Covered	Covered	Covered	Not covered	Not covered	Covered	Covered	Covered	Covered	SHOULD be covered	SHOULD be covered	SHOULD be covered	SHOULD be covered	SHOULD be covered	SHOULD be covered	SHOULD be covered	SHOULD be covered	SHOULD be covered	SHOULD be covered	SHOULD be covered	SHOULD be covered	SHOULD be covered	SHOULD be covered	SHOULD be covered	SHOULD be covered	SHOULD be covered	Male	18 - 29	Graduated from high school
White / Caucasian	Employed, working 40 or more hours per week	Never married	Conservative	Very good	Yes	A plan through your employer		Covered	Covered	Covered	Unsure/Don't know	Not covered	Not covered	Unsure/Don't know	Unsure/Don't know	Covered	Not covered	Not covered	Not covered	Unsure/Don't know	Not covered	Unsure/Don't know	Covered	Not covered	SHOULD be covered	SHOULD be covered	SHOULD be covered	Unsure/Don't know	SHOULD be covered	SHOULD be covered	Unsure/Don't know	Unsure/Don't know	Unsure/Don't know	SHOULD be covered	SHOULD be covered	Unsure/Don't know	SHOULD be covered	Unsure/Don't know	SHOULD NOT be covered	SHOULD be covered	SHOULD NOT be covered	Male	18 - 29	Graduated from college
White / Caucasian	Employed, working 1-39 hours per week	Married	Extremely Liberal	Very good	Yes	A plan through your employer		Not covered	Covered	Covered	Covered	Covered	Covered	Not covered	Covered	Covered	Covered	Covered	Covered	Not covered	Covered	Not covered	Covered	Covered	SHOULD be covered	SHOULD be covered	SHOULD be covered	SHOULD be covered	SHOULD be covered	SHOULD be covered	SHOULD be covered	SHOULD be covered	SHOULD be covered	SHOULD be covered	SHOULD be covered	SHOULD be covered	SHOULD be covered	SHOULD be covered	SHOULD be covered	SHOULD be covered	SHOULD be covered	Male	18 - 29	Graduated from college
White / Caucasian	Employed, working 1-39 hours per week	Never married	Slightly Conservative	Very good	Yes	Other (please specify):	family	Covered	Covered	Not covered	Covered	Covered	Not covered	Not covered	Unsure/Don't know	Not covered	Not covered	Covered	Unsure/Don't know	Not covered	Covered	Covered	Not covered	Covered	SHOULD be covered	SHOULD be covered	SHOULD be covered	SHOULD be covered	SHOULD be covered	Unsure/Don't know	Unsure/Don't know	SHOULD NOT be covered	Unsure/Don't know	Unsure/Don't know	SHOULD be covered	Unsure/Don't know	SHOULD NOT be covered	SHOULD be covered	SHOULD be covered	Unsure/Don't know	SHOULD be covered	Male	18 - 29	Graduated from high school
White / Caucasian	Employed, working 40 or more hours per week	Never married	Extremely Conservative	Very good	Yes	Other (please specify):	plan though my parents	Covered	Not covered	Not covered	Covered	Not covered	Not covered	Not covered	Not covered	Covered	Not covered	Not covered	Not covered	Not covered	Covered	Not covered	Not covered	Covered	SHOULD be covered	SHOULD NOT be covered	SHOULD NOT be covered	SHOULD be covered	SHOULD NOT be covered	SHOULD NOT be covered	SHOULD NOT be covered	SHOULD NOT be covered	SHOULD NOT be covered	SHOULD NOT be covered	SHOULD NOT be covered	SHOULD NOT be covered	SHOULD NOT be covered	SHOULD NOT be covered	SHOULD NOT be covered	SHOULD NOT be covered	SHOULD NOT be covered	Male	18 - 29	2 years of college
White / Caucasian	Employed, working 1-39 hours per week	Never married	Conservative	Very good	Yes	A plan through your employer		Not covered	Not covered	Not covered	Not covered	Not covered	Not covered	Not covered	Not covered	Not covered	Not covered	Not covered	Not covered	Not covered	Not covered	Not covered	Not covered	Not covered	SHOULD be covered	SHOULD be covered	SHOULD be covered	SHOULD be covered	SHOULD be covered	SHOULD be covered	SHOULD be covered	SHOULD be covered	SHOULD be covered	SHOULD be covered	SHOULD be covered	SHOULD be covered	SHOULD be covered	SHOULD be covered	SHOULD be covered	SHOULD be covered	SHOULD be covered	Male	18 - 29	10th grade
Black or African American	Not employed, looking for work	Never married	Moderate, middle of the road	Good	No			Not covered	Not covered	Not covered	Not covered	Not covered	Not covered	Not covered	Not covered	Not covered	Not covered	Not covered	Not covered	Not covered	Not covered	Not covered	Not covered	Not covered	Unsure/Don't know	Unsure/Don't know	Unsure/Don't know	Unsure/Don't know	Unsure/Don't know	Unsure/Don't know	Unsure/Don't know	Unsure/Don't know	Unsure/Don't know	Unsure/Don't know	Unsure/Don't know	Unsure/Don't know	Unsure/Don't know	Unsure/Don't know	Unsure/Don't know	Unsure/Don't know	Unsure/Don't know	Male	18 - 29	Graduated from high school
White / Caucasian	Not employed, looking for work	Never married	Moderate, middle of the road	Fair	Yes	Other (please specify):	Parent's insurance	Not covered	Not covered	Not covered	Not covered	Not covered	Not covered	Not covered	Not covered	Covered	Not covered	Covered	Not covered	Not covered	Not covered	Not covered	Not covered	Not covered	SHOULD be covered	SHOULD be covered	SHOULD NOT be covered	SHOULD be covered	SHOULD NOT be covered	SHOULD be covered	SHOULD NOT be covered	SHOULD NOT be covered	SHOULD be covered	SHOULD NOT be covered	SHOULD be covered	SHOULD NOT be covered	SHOULD be covered	SHOULD be covered	SHOULD be covered	SHOULD be covered	SHOULD be covered	Male	18 - 29	2 years of college
Hispanic American	Disabled, not able to work	Never married	Extremely Conservative	Good	Yes	Medicare		Not covered	Not covered	Not covered	Not covered	Not covered	Not covered	Not covered	Not covered	Not covered	Not covered	Not covered	Not covered	Not covered	Not covered	Not covered	Not covered	Not covered	SHOULD NOT be covered	SHOULD be covered	SHOULD be covered	SHOULD be covered	SHOULD be covered	SHOULD be covered	SHOULD NOT be covered	SHOULD NOT be covered	SHOULD be covered	SHOULD be covered	SHOULD be covered	SHOULD NOT be covered	SHOULD be covered	SHOULD be covered	SHOULD be covered	SHOULD NOT be covered	SHOULD be covered	Female	18 - 29	Graduated from high school
White / Caucasian	Employed, working 1-39 hours per week	Never married	Moderate, middle of the road	Good	Yes	A plan through your employer		Not covered	Not covered	Not covered	Covered	Not covered	Not covered	Covered	Covered	Covered	Covered	Covered	Not covered	Covered	Not covered	Covered	Not covered	Covered	SHOULD be covered	SHOULD be covered	SHOULD be covered	SHOULD be covered	SHOULD be covered	SHOULD be covered	SHOULD be covered	SHOULD be covered	SHOULD be covered	SHOULD be covered	SHOULD be covered	SHOULD be covered	SHOULD be covered	SHOULD be covered	SHOULD be covered	SHOULD be covered	SHOULD be covered	Male	18 - 29	1 year of college
White / Caucasian	Not employed, looking for work	Never married	Moderate, middle of the road	Excellent	Yes	Other (please specify):	parents	Unsure/Don't know	Unsure/Don't know	Unsure/Don't know	Unsure/Don't know	Unsure/Don't know	Unsure/Don't know	Unsure/Don't know	Unsure/Don't know	Unsure/Don't know	Unsure/Don't know	Unsure/Don't know	Unsure/Don't know	Unsure/Don't know	Unsure/Don't know	Unsure/Don't know	Unsure/Don't know	Unsure/Don't know	SHOULD be covered	SHOULD be covered	SHOULD be covered	SHOULD be covered	SHOULD be covered	SHOULD be covered	SHOULD be covered	SHOULD be covered	SHOULD be covered	SHOULD be covered	SHOULD be covered	SHOULD be covered	SHOULD be covered	SHOULD be covered	SHOULD be covered	SHOULD be covered	SHOULD be covered	Male	18 - 29	11th grade
Hispanic American	Not employed, looking for work	Never married	Moderate, middle of the road	Fair	No			Unsure/Don't know	Not covered	Unsure/Don't know	Covered	Unsure/Don't know	Unsure/Don't know	Not covered	Unsure/Don't know	Unsure/Don't know	Covered	Covered	Not covered	Unsure/Don't know	Covered	Covered	Covered	Covered	SHOULD be covered	SHOULD be covered	SHOULD be covered	SHOULD be covered	SHOULD be covered	SHOULD be covered	SHOULD NOT be covered	SHOULD NOT be covered	SHOULD NOT be covered	SHOULD be covered	SHOULD be covered	SHOULD NOT be covered	SHOULD NOT be covered	SHOULD be covered	SHOULD be covered	SHOULD be covered	SHOULD be covered	Male	18 - 29	Graduated from high school
Hispanic American	Employed, working 1-39 hours per week	Never married	Slightly Conservative	Very good	No			Not covered	Not covered	Not covered	Not covered	Not covered	Not covered	Not covered	Not covered	Not covered	Not covered	Not covered	Not covered	Not covered	Not covered	Not covered	Not covered	Not covered	SHOULD be covered	SHOULD be covered	SHOULD be covered	SHOULD be covered	SHOULD be covered	SHOULD be covered	Unsure/Don't know	SHOULD NOT be covered	SHOULD be covered	SHOULD be covered	SHOULD be covered	Unsure/Don't know	SHOULD NOT be covered	SHOULD be covered	SHOULD be covered	SHOULD be covered	Unsure/Don't know	Male	18 - 29	Graduated from high school
Hispanic American	Not employed, looking for work	Never married	Moderate, middle of the road	Excellent	No			Covered	Covered	Not covered	Covered	Covered	Not covered	Not covered	Not covered	Covered	Covered	Not covered	Not covered	Not covered	Covered	Covered	Not covered	Covered	SHOULD be covered	SHOULD be covered	SHOULD be covered	SHOULD be covered	SHOULD be covered	SHOULD be covered	SHOULD NOT be covered	SHOULD NOT be covered	SHOULD be covered	SHOULD be covered	SHOULD be covered	SHOULD be covered	SHOULD be covered	SHOULD be covered	SHOULD be covered	SHOULD NOT be covered	SHOULD be covered	Male	18 - 29	Graduated from high school
Hispanic American	Not employed, looking for work	Never married	Slightly Conservative	Very good	Yes	A plan you purchased yourself from either an insurance company or a state or federal marketplace		Unsure/Don't know	Covered	Covered	Unsure/Don't know	Covered	Covered	Unsure/Don't know	Covered	Covered	Not covered	Covered	Unsure/Don't know	Unsure/Don't know	Covered	Covered	Covered	Covered	SHOULD be covered	SHOULD be covered	SHOULD be covered	SHOULD be covered	SHOULD be covered	SHOULD be covered	SHOULD be covered	Unsure/Don't know	SHOULD be covered	SHOULD be covered	SHOULD be covered	SHOULD NOT be covered	Unsure/Don't know	SHOULD be covered	Unsure/Don't know	SHOULD NOT be covered	SHOULD be covered	Male	18 - 29	2 years of college
White / Caucasian	Employed, working 1-39 hours per week	Never married	Conservative	Very good	Yes	Other (please specify):	through parent	Unsure/Don't know	Unsure/Don't know	Unsure/Don't know	Unsure/Don't know	Unsure/Don't know	Unsure/Don't know	Unsure/Don't know	Unsure/Don't know	Unsure/Don't know	Unsure/Don't know	Unsure/Don't know	Unsure/Don't know	Unsure/Don't know	Unsure/Don't know	Unsure/Don't know	Unsure/Don't know	Unsure/Don't know	SHOULD NOT be covered	SHOULD NOT be covered	SHOULD NOT be covered	SHOULD NOT be covered	SHOULD NOT be covered	SHOULD be covered	SHOULD NOT be covered	SHOULD NOT be covered	SHOULD NOT be covered	SHOULD NOT be covered	SHOULD be covered	SHOULD NOT be covered	SHOULD NOT be covered	SHOULD NOT be covered	SHOULD NOT be covered	SHOULD NOT be covered	SHOULD NOT be covered	Male	18 - 29	2 years of college
Black or African American	Not employed, looking for work	Never married	Moderate, middle of the road	Very good	Unsure/Don't know			Not covered	Not covered	Not covered	Not covered	Not covered	Not covered	Not covered	Not covered	Not covered	Not covered	Not covered	Not covered	Not covered	Not covered	Not covered	Not covered	Not covered	SHOULD NOT be covered	SHOULD NOT be covered	SHOULD NOT be covered	SHOULD NOT be covered	SHOULD NOT be covered	SHOULD NOT be covered	SHOULD NOT be covered	SHOULD NOT be covered	SHOULD NOT be covered	SHOULD NOT be covered	SHOULD NOT be covered	SHOULD NOT be covered	SHOULD NOT be covered	SHOULD NOT be covered	SHOULD NOT be covered	SHOULD NOT be covered	SHOULD NOT be covered	Male	18 - 29	Graduated from high school
White / Caucasian	Employed, working 1-39 hours per week	Never married	Moderate, middle of the road	Very good	Yes	Medicare		Unsure/Don't know	Unsure/Don't know	Unsure/Don't know	Unsure/Don't know	Unsure/Don't know	Unsure/Don't know	Unsure/Don't know	Unsure/Don't know	Unsure/Don't know	Unsure/Don't know	Unsure/Don't know	Unsure/Don't know	Unsure/Don't know	Unsure/Don't know	Unsure/Don't know	Unsure/Don't know	Unsure/Don't know	SHOULD be covered	SHOULD be covered	SHOULD NOT be covered	SHOULD be covered	SHOULD be covered	SHOULD NOT be covered	SHOULD NOT be covered	SHOULD NOT be covered	SHOULD be covered	SHOULD NOT be covered	SHOULD be covered	SHOULD NOT be covered	SHOULD be covered	SHOULD be covered	SHOULD NOT be covered	SHOULD be covered	SHOULD be covered	Male	18 - 29	1 year of college
White / Caucasian	Employed, working 1-39 hours per week	Married	Moderate, middle of the road	Good	Yes	A plan through your spouse's employer		Unsure/Don't know	Unsure/Don't know	Unsure/Don't know	Unsure/Don't know	Unsure/Don't know	Unsure/Don't know	Unsure/Don't know	Unsure/Don't know	Unsure/Don't know	Unsure/Don't know	Unsure/Don't know	Unsure/Don't know	Unsure/Don't know	Unsure/Don't know	Unsure/Don't know	Unsure/Don't know	Unsure/Don't know	SHOULD be covered	SHOULD be covered	SHOULD be covered	SHOULD be covered	SHOULD be covered	SHOULD be covered	SHOULD be covered	SHOULD NOT be covered	SHOULD be covered	SHOULD be covered	SHOULD be covered	SHOULD be covered	SHOULD be covered	SHOULD be covered	SHOULD be covered	SHOULD be covered	SHOULD be covered	Male	45 - 59	1 year of college
White / Caucasian	Employed, working 1-39 hours per week	Married	Extremely Conservative	Excellent	Yes	A plan you purchased yourself from either an insurance company or a state or federal marketplace		Covered	Not covered	Covered	Covered	Covered	Covered	Covered	Covered	Covered	Covered	Covered	Covered	Not covered	Covered	Covered	Covered	Not covered	SHOULD be covered	SHOULD NOT be covered	SHOULD NOT be covered	SHOULD be covered	SHOULD be covered	SHOULD be covered	SHOULD be covered	SHOULD be covered	SHOULD be covered	SHOULD be covered	SHOULD be covered	SHOULD be covered	SHOULD be covered	SHOULD be covered	SHOULD be covered	SHOULD be covered	SHOULD be covered	Male	30 - 44	Completed graduate school
Black or African American	Employed, working 1-39 hours per week	Never married	Conservative	Excellent	Yes	A plan through your employer		Not covered	Not covered	Not covered	Not covered	Not covered	Not covered	Not covered	Not covered	Covered	Not covered	Covered	Not covered	Not covered	Covered	Not covered	Not covered	Not covered	SHOULD be covered	SHOULD be covered	SHOULD NOT be covered	SHOULD be covered	SHOULD be covered	SHOULD be covered	SHOULD NOT be covered	SHOULD NOT be covered	SHOULD be covered	SHOULD NOT be covered	SHOULD be covered	SHOULD NOT be covered	SHOULD NOT be covered	SHOULD be covered	SHOULD NOT be covered	SHOULD be covered	SHOULD NOT be covered	Male	18 - 29	1 year of college
Black or African American	Not employed, NOT looking for work	Never married	Slightly Liberal	Good	No			Unsure/Don't know	Unsure/Don't know	Unsure/Don't know	Unsure/Don't know	Unsure/Don't know	Unsure/Don't know	Unsure/Don't know	Unsure/Don't know	Unsure/Don't know	Unsure/Don't know	Unsure/Don't know	Unsure/Don't know	Unsure/Don't know	Unsure/Don't know	Unsure/Don't know	Unsure/Don't know	Unsure/Don't know	Unsure/Don't know	Unsure/Don't know	Unsure/Don't know	SHOULD be covered	Unsure/Don't know	SHOULD be covered	Unsure/Don't know	Unsure/Don't know	SHOULD be covered	Unsure/Don't know	SHOULD be covered	Unsure/Don't know	Unsure/Don't know	SHOULD be covered	SHOULD be covered	Unsure/Don't know	SHOULD be covered	Male	18 - 29	8th grade
Asian / Pacific Islander	Not employed, NOT looking for work	Never married	Liberal	Fair	Unsure/Don't know			Not covered	Unsure/Don't know	Unsure/Don't know	Unsure/Don't know	Not covered	Unsure/Don't know	Unsure/Don't know	Unsure/Don't know	Unsure/Don't know	Unsure/Don't know	Covered	Unsure/Don't know	Unsure/Don't know	Covered	Covered	Unsure/Don't know	Covered	SHOULD be covered	SHOULD be covered	SHOULD be covered	SHOULD be covered	SHOULD be covered	SHOULD be covered	Unsure/Don't know	SHOULD be covered	SHOULD be covered	SHOULD NOT be covered	SHOULD be covered	Unsure/Don't know	Unsure/Don't know	SHOULD be covered	SHOULD be covered	Unsure/Don't know	SHOULD be covered	Male	18 - 29	2 years of college
Black or African American	Not employed, looking for work	Never married	Moderate, middle of the road	Good	Yes	Medicaid		Unsure/Don't know	Covered	Unsure/Don't know	Covered	Covered	Not covered	Unsure/Don't know	Covered	Covered	Covered	Covered	Covered	Unsure/Don't know	Covered	Covered	Unsure/Don't know	Covered	SHOULD be covered	SHOULD be covered	SHOULD be covered	SHOULD be covered	SHOULD be covered	SHOULD be covered	SHOULD be covered	SHOULD be covered	SHOULD be covered	SHOULD be covered	SHOULD be covered	Unsure/Don't know	Unsure/Don't know	SHOULD be covered	SHOULD be covered	SHOULD be covered	SHOULD be covered	Male	18 - 29	Some graduate school
White / Caucasian	Not employed, NOT looking for work	Never married	Moderate, middle of the road	Excellent	Yes	Other (please specify):	Under parent	Covered	Covered	Covered	Covered	Covered	Covered	Covered	Unsure/Don't know	Unsure/Don't know	Unsure/Don't know	Covered	Not covered	Unsure/Don't know	Unsure/Don't know	Covered	Covered	Covered	SHOULD be covered	SHOULD be covered	SHOULD be covered	SHOULD be covered	SHOULD be covered	SHOULD be covered	SHOULD be covered	SHOULD be covered	SHOULD be covered	SHOULD be covered	SHOULD be covered	SHOULD NOT be covered	SHOULD be covered	SHOULD be covered	SHOULD be covered	SHOULD be covered	SHOULD be covered	Male	18 - 29	3 years of college
White / Caucasian	Employed, working 1-39 hours per week	Never married	Liberal	Good	Yes	Medicare		Unsure/Don't know	Unsure/Don't know	Unsure/Don't know	Unsure/Don't know	Unsure/Don't know	Unsure/Don't know	Unsure/Don't know	Unsure/Don't know	Not covered	Unsure/Don't know	Unsure/Don't know	Unsure/Don't know	Unsure/Don't know	Not covered	Unsure/Don't know	Unsure/Don't know	Not covered	Unsure/Don't know	Unsure/Don't know	Unsure/Don't know	Unsure/Don't know	Unsure/Don't know	Unsure/Don't know	Unsure/Don't know	Unsure/Don't know	Unsure/Don't know	Unsure/Don't know	Unsure/Don't know	Unsure/Don't know	Unsure/Don't know	SHOULD be covered	SHOULD NOT be covered	Unsure/Don't know	SHOULD be covered	Male	18 - 29	2 years of college
Black or African American	Employed, working 40 or more hours per week	Married	Conservative	Good	Yes	A plan through your employer		Covered	Covered	Covered	Not covered	Covered	Covered	Not covered	Not covered	Not covered	Covered	Not covered	Not covered	Not covered	Covered	Covered	Not covered	Covered	SHOULD be covered	SHOULD be covered	SHOULD be covered	SHOULD be covered	SHOULD be covered	SHOULD be covered	SHOULD be covered	SHOULD NOT be covered	SHOULD be covered	SHOULD be covered	SHOULD be covered	SHOULD NOT be covered	SHOULD be covered	SHOULD be covered	SHOULD be covered	SHOULD NOT be covered	SHOULD be covered	Male	30 - 44	Graduated from college
White / Caucasian	Employed, working 1-39 hours per week	Never married	Extremely Liberal	Very good	Yes	Medicare		Covered	Covered	Covered	Covered	Covered	Covered	Covered	Covered	Covered	Covered	Covered	Covered	Covered	Not covered	Not covered	Covered	Covered	SHOULD be covered	SHOULD be covered	SHOULD be covered	SHOULD be covered	SHOULD be covered	SHOULD be covered	SHOULD be covered	SHOULD be covered	SHOULD be covered	SHOULD be covered	SHOULD be covered	SHOULD be covered	SHOULD be covered	SHOULD be covered	SHOULD be covered	SHOULD be covered	SHOULD be covered	Male	45 - 59	3 years of college
White / Caucasian	Retired	Divorced	Slightly Conservative	Good	Yes	Medicaid		Not covered	Covered	Not covered	Not covered	Covered	Covered	Not covered	Not covered	Not covered	Not covered	Covered	Not covered	Not covered	Not covered	Not covered	Not covered	Not covered	SHOULD NOT be covered	SHOULD be covered	SHOULD NOT be covered	SHOULD NOT be covered	SHOULD NOT be covered	SHOULD be covered	SHOULD NOT be covered	SHOULD be covered	SHOULD NOT be covered	SHOULD NOT be covered	SHOULD NOT be covered	SHOULD NOT be covered	SHOULD NOT be covered	SHOULD be covered	SHOULD be covered	SHOULD NOT be covered	SHOULD be covered	Male	45 - 59	2 years of college
White / Caucasian	Employed, working 1-39 hours per week	Married	Moderate, middle of the road	Very good	Yes	A plan through your employer		Not covered	Covered	Not covered	Not covered	Not covered	Not covered	Not covered	Not covered	Not covered	Covered	Covered	Covered	Covered	Not covered	Not covered	Not covered	Not covered	SHOULD NOT be covered	SHOULD be covered	SHOULD NOT be covered	SHOULD NOT be covered	SHOULD NOT be covered	SHOULD NOT be covered	SHOULD NOT be covered	SHOULD NOT be covered	SHOULD NOT be covered	SHOULD be covered	SHOULD NOT be covered	SHOULD be covered	SHOULD be covered	SHOULD NOT be covered	SHOULD NOT be covered	SHOULD NOT be covered	SHOULD NOT be covered	Male	30 - 44	2 years of college
White / Caucasian	Employed, working 1-39 hours per week	Married	Liberal	Good	Yes	A plan you purchased yourself from either an insurance company or a state or federal marketplace		Covered	Covered	Not covered	Covered	Covered	Not covered	Not covered	Not covered	Not covered	Not covered	Not covered	Unsure/Don't know	Not covered	Not covered	Not covered	Not covered	Not covered	SHOULD be covered	SHOULD be covered	SHOULD be covered	SHOULD be covered	SHOULD be covered	SHOULD be covered	SHOULD NOT be covered	SHOULD NOT be covered	SHOULD NOT be covered	SHOULD be covered	SHOULD be covered	SHOULD be covered	SHOULD be covered	SHOULD be covered	SHOULD be covered	SHOULD NOT be covered	SHOULD be covered	Male	45 - 59	Graduated from high school
White / Caucasian	Disabled, not able to work	Married	Moderate, middle of the road	Good	Yes	Medicaid		Unsure/Don't know	Covered	Unsure/Don't know	Covered	Covered	Covered	Unsure/Don't know	Unsure/Don't know	Unsure/Don't know	Unsure/Don't know	Covered	Unsure/Don't know	Unsure/Don't know	Covered	Covered	Unsure/Don't know	Covered	Unsure/Don't know	Unsure/Don't know	Unsure/Don't know	Unsure/Don't know	Unsure/Don't know	Unsure/Don't know	Unsure/Don't know	Unsure/Don't know	Unsure/Don't know	Unsure/Don't know	Unsure/Don't know	Unsure/Don't know	Unsure/Don't know	Unsure/Don't know	Unsure/Don't know	Unsure/Don't know	Unsure/Don't know	Male	30 - 44	1 year of college
White / Caucasian	Employed, working 1-39 hours per week	Married	Slightly Liberal	Very good	Yes	A plan through your employer		Covered	Covered	Not covered	Covered	Covered	Covered	Covered	Not covered	Covered	Covered	Covered	Not covered	Unsure/Don't know	Covered	Covered	Covered	Covered	SHOULD be covered	SHOULD be covered	SHOULD be covered	SHOULD be covered	SHOULD be covered	SHOULD be covered	SHOULD be covered	SHOULD be covered	SHOULD be covered	SHOULD be covered	SHOULD be covered	SHOULD be covered	SHOULD be covered	SHOULD be covered	SHOULD be covered	SHOULD be covered	SHOULD be covered	Male	30 - 44	Graduated from high school
White / Caucasian	Employed, working 1-39 hours per week	Married	Liberal	Very good	Yes	A plan through your spouse's employer		Unsure/Don't know	Unsure/Don't know	Unsure/Don't know	Unsure/Don't know	Unsure/Don't know	Unsure/Don't know	Unsure/Don't know	Unsure/Don't know	Unsure/Don't know	Unsure/Don't know	Unsure/Don't know	Unsure/Don't know	Unsure/Don't know	Unsure/Don't know	Unsure/Don't know	Unsure/Don't know	Unsure/Don't know	SHOULD be covered	SHOULD be covered	Unsure/Don't know	SHOULD be covered	SHOULD be covered	SHOULD be covered	Unsure/Don't know	SHOULD NOT be covered	SHOULD be covered	SHOULD be covered	Unsure/Don't know	SHOULD be covered	SHOULD NOT be covered	SHOULD be covered	SHOULD be covered	Unsure/Don't know	SHOULD be covered	Male	30 - 44	Graduated from high school
White / Caucasian	Employed, working 40 or more hours per week	Married	Extremely Conservative	Good	No			Unsure/Don't know	Unsure/Don't know	Unsure/Don't know	Unsure/Don't know	Unsure/Don't know	Unsure/Don't know	Unsure/Don't know	Unsure/Don't know	Unsure/Don't know	Unsure/Don't know	Unsure/Don't know	Unsure/Don't know	Unsure/Don't know	Unsure/Don't know	Unsure/Don't know	Unsure/Don't know	Unsure/Don't know	SHOULD be covered	SHOULD be covered	SHOULD be covered	SHOULD be covered	SHOULD be covered	SHOULD be covered	SHOULD be covered	SHOULD be covered	SHOULD be covered	SHOULD be covered	SHOULD be covered	SHOULD be covered	SHOULD be covered	SHOULD be covered	SHOULD be covered	SHOULD be covered	SHOULD be covered	Male	30 - 44	Graduated from high school
White / Caucasian	Employed, working 40 or more hours per week	Widowed	Slightly Liberal	Very good	Yes	A plan you purchased yourself from either an insurance company or a state or federal marketplace		Covered	Covered	Unsure/Don't know	Unsure/Don't know	Covered	Unsure/Don't know	Unsure/Don't know	Unsure/Don't know	Unsure/Don't know	Unsure/Don't know	Unsure/Don't know	Covered	Unsure/Don't know	Covered	Unsure/Don't know	Unsure/Don't know	Unsure/Don't know	SHOULD be covered	SHOULD be covered	SHOULD be covered	SHOULD be covered	SHOULD be covered	SHOULD be covered	SHOULD be covered	SHOULD be covered	SHOULD be covered	SHOULD be covered	SHOULD NOT be covered	SHOULD be covered	SHOULD be covered	SHOULD be covered	SHOULD be covered	SHOULD be covered	SHOULD be covered	Male	45 - 59	Completed graduate school
White / Caucasian	Employed, working 1-39 hours per week	Never married	Moderate, middle of the road	Very good	No			Covered	Covered	Covered	Covered	Covered	Covered	Covered	Covered	Covered	Covered	Covered	Not covered	Covered	Covered	Covered	Covered	Covered	SHOULD be covered	SHOULD be covered	SHOULD be covered	SHOULD be covered	SHOULD be covered	SHOULD be covered	SHOULD be covered	SHOULD NOT be covered	SHOULD be covered	SHOULD be covered	SHOULD be covered	SHOULD NOT be covered	SHOULD be covered	SHOULD be covered	SHOULD be covered	SHOULD be covered	SHOULD be covered	Male	30 - 44	2 years of college
White / Caucasian	Employed, working 40 or more hours per week	Married	Conservative	Good	Yes	A plan through your employer		Unsure/Don't know	Unsure/Don't know	Unsure/Don't know	Unsure/Don't know	Unsure/Don't know	Unsure/Don't know	Unsure/Don't know	Unsure/Don't know	Unsure/Don't know	Unsure/Don't know	Unsure/Don't know	Unsure/Don't know	Unsure/Don't know	Unsure/Don't know	Unsure/Don't know	Unsure/Don't know	Unsure/Don't know	SHOULD be covered	SHOULD be covered	SHOULD be covered	SHOULD be covered	SHOULD be covered	SHOULD be covered	SHOULD be covered	SHOULD be covered	SHOULD be covered	SHOULD be covered	SHOULD be covered	SHOULD NOT be covered	SHOULD be covered	SHOULD be covered	SHOULD be covered	SHOULD be covered	SHOULD be covered	Male	45 - 59	Graduated from high school
White / Caucasian	Employed, working 40 or more hours per week	Married	Moderate, middle of the road	Very good	Yes	A plan through your employer		Not covered	Unsure/Don't know	Unsure/Don't know	Unsure/Don't know	Unsure/Don't know	Unsure/Don't know	Unsure/Don't know	Not covered	Unsure/Don't know	Not covered	Not covered	Not covered	Unsure/Don't know	Covered	Covered	Not covered	Not covered	SHOULD be covered	SHOULD be covered	Unsure/Don't know	SHOULD be covered	SHOULD be covered	Unsure/Don't know	Unsure/Don't know	Unsure/Don't know	SHOULD NOT be covered	SHOULD be covered	SHOULD NOT be covered	Unsure/Don't know	SHOULD be covered	SHOULD be covered	SHOULD be covered	Unsure/Don't know	SHOULD NOT be covered	Male	45 - 59	Graduated from high school
White / Caucasian	Not employed, NOT looking for work	Divorced	Moderate, middle of the road	Very good	Yes	A plan you purchased yourself from either an insurance company or a state or federal marketplace		Covered	Unsure/Don't know	Unsure/Don't know	Covered	Unsure/Don't know	Covered	Covered	Unsure/Don't know	Unsure/Don't know	Unsure/Don't know	Unsure/Don't know	Unsure/Don't know	Covered	Not covered	Covered	Covered	Unsure/Don't know	SHOULD be covered	SHOULD be covered	SHOULD be covered	SHOULD be covered	SHOULD be covered	SHOULD be covered	SHOULD be covered	SHOULD be covered	SHOULD be covered	SHOULD be covered	SHOULD be covered	SHOULD be covered	SHOULD be covered	SHOULD be covered	SHOULD be covered	SHOULD be covered	SHOULD be covered	Male	45 - 59	Graduated from college
White / Caucasian	Employed, working 40 or more hours per week	Married	Extremely Liberal	Excellent	Yes	A plan through your spouse's employer		Covered	Covered	Unsure/Don't know	Covered	Covered	Covered	Unsure/Don't know	Unsure/Don't know	Covered	Unsure/Don't know	Covered	Not covered	Unsure/Don't know	Not covered	Unsure/Don't know	Unsure/Don't know	Not covered	SHOULD be covered	SHOULD be covered	SHOULD be covered	SHOULD be covered	SHOULD be covered	SHOULD be covered	SHOULD NOT be covered	SHOULD NOT be covered	SHOULD be covered	SHOULD be covered	SHOULD be covered	SHOULD NOT be covered	SHOULD be covered	SHOULD NOT be covered	SHOULD NOT be covered	SHOULD be covered	SHOULD NOT be covered	Female	45 - 59	2 years of college
White / Caucasian	Employed, working 1-39 hours per week	Married	Conservative	Excellent	Yes	Other (please specify):	tricare	Not covered	Not covered	Not covered	Not covered	Not covered	Not covered	Not covered	Not covered	Not covered	Not covered	Not covered	Not covered	Not covered	Not covered	Not covered	Not covered	Not covered	SHOULD NOT be covered	SHOULD NOT be covered	SHOULD NOT be covered	SHOULD NOT be covered	SHOULD NOT be covered	SHOULD NOT be covered	SHOULD NOT be covered	SHOULD NOT be covered	SHOULD NOT be covered	SHOULD NOT be covered	SHOULD NOT be covered	SHOULD NOT be covered	SHOULD NOT be covered	SHOULD NOT be covered	SHOULD NOT be covered	SHOULD NOT be covered	SHOULD NOT be covered	Male	45 - 59	Completed graduate school
Hispanic American	Employed, working 40 or more hours per week	Married	Conservative	Good	Yes	A plan through your employer		Covered	Covered	Covered	Covered	Covered	Covered	Covered	Covered	Unsure/Don't know	Covered	Covered	Not covered	Unsure/Don't know	Covered	Covered	Covered	Covered	SHOULD be covered	SHOULD be covered	SHOULD be covered	SHOULD be covered	SHOULD be covered	SHOULD be covered	SHOULD be covered	SHOULD be covered	Unsure/Don't know	SHOULD be covered	SHOULD be covered	SHOULD be covered	SHOULD be covered	SHOULD be covered	SHOULD be covered	SHOULD be covered	SHOULD be covered	Male	30 - 44	Graduated from college
White / Caucasian	Employed, working 40 or more hours per week	Married	Slightly Conservative	Very good	Yes	A plan through your employer		Unsure/Don't know	Covered	Unsure/Don't know	Covered	Covered	Covered	Unsure/Don't know	Unsure/Don't know	Unsure/Don't know	Unsure/Don't know	Covered	Unsure/Don't know	Unsure/Don't know	Unsure/Don't know	Unsure/Don't know	Unsure/Don't know	Unsure/Don't know	SHOULD be covered	SHOULD be covered	SHOULD be covered	SHOULD be covered	SHOULD be covered	SHOULD be covered	SHOULD be covered	SHOULD be covered	SHOULD be covered	SHOULD be covered	SHOULD be covered	SHOULD NOT be covered	SHOULD NOT be covered	SHOULD be covered	SHOULD be covered	SHOULD be covered	SHOULD NOT be covered	Male	30 - 44	2 years of college
Asian / Pacific Islander	Employed, working 40 or more hours per week	Married	Moderate, middle of the road	Excellent	Yes	A plan through your employer		Unsure/Don't know	Unsure/Don't know	Unsure/Don't know	Covered	Unsure/Don't know	Unsure/Don't know	Unsure/Don't know	Unsure/Don't know	Unsure/Don't know	Unsure/Don't know	Unsure/Don't know	Unsure/Don't know	Unsure/Don't know	Covered	Unsure/Don't know	Unsure/Don't know	Unsure/Don't know	Unsure/Don't know	Unsure/Don't know	Unsure/Don't know	Unsure/Don't know	Unsure/Don't know	Unsure/Don't know	Unsure/Don't know	Unsure/Don't know	Unsure/Don't know	Unsure/Don't know	Unsure/Don't know	Unsure/Don't know	Unsure/Don't know	SHOULD be covered	Unsure/Don't know	Unsure/Don't know	Unsure/Don't know	Male	45 - 59	Graduated from college
White / Caucasian	Disabled, not able to work	Never married	Moderate, middle of the road	Fair	Yes	Medicaid		Unsure/Don't know	Unsure/Don't know	Unsure/Don't know	Unsure/Don't know	Unsure/Don't know	Unsure/Don't know	Unsure/Don't know	Unsure/Don't know	Unsure/Don't know	Unsure/Don't know	Unsure/Don't know	Unsure/Don't know	Unsure/Don't know	Unsure/Don't know	Unsure/Don't know	Unsure/Don't know	Unsure/Don't know	SHOULD be covered	SHOULD be covered	Unsure/Don't know	Unsure/Don't know	SHOULD be covered	Unsure/Don't know	Unsure/Don't know	Unsure/Don't know	SHOULD NOT be covered	Unsure/Don't know	Unsure/Don't know	SHOULD NOT be covered	Unsure/Don't know	SHOULD be covered	SHOULD be covered	Unsure/Don't know	SHOULD be covered	Male	18 - 29	Graduated from high school
White / Caucasian	Employed, working 40 or more hours per week	Never married	Extremely Liberal	Excellent	Yes	A plan you purchased yourself from either an insurance company or a state or federal marketplace		Covered	Covered	Unsure/Don't know	Covered	Covered	Covered	Unsure/Don't know	Unsure/Don't know	Covered	Covered	Covered	Unsure/Don't know	Covered	Covered	Covered	Covered	Covered	SHOULD be covered	SHOULD be covered	SHOULD be covered	SHOULD be covered	SHOULD be covered	SHOULD be covered	SHOULD be covered	SHOULD be covered	SHOULD be covered	SHOULD be covered	SHOULD be covered	SHOULD be covered	SHOULD be covered	SHOULD be covered	SHOULD be covered	SHOULD be covered	SHOULD be covered	Male	30 - 44	Completed graduate school
White / Caucasian	Not employed, looking for work	Never married	Liberal	Very good	Yes	Medicaid		Covered	Covered	Covered	Covered	Covered	Not covered	Covered	Not covered	Covered	Not covered	Covered	Not covered	Covered	Covered	Covered	Not covered	Covered	SHOULD be covered	SHOULD be covered	SHOULD be covered	SHOULD be covered	SHOULD be covered	SHOULD be covered	SHOULD be covered	SHOULD be covered	SHOULD be covered	SHOULD be covered	SHOULD be covered	SHOULD NOT be covered	SHOULD be covered	SHOULD be covered	SHOULD be covered	SHOULD be covered	SHOULD be covered	Male	18 - 29	2 years of college
White / Caucasian	Employed, working 40 or more hours per week	Married	Liberal	Very good	Yes	A plan you purchased yourself from either an insurance company or a state or federal marketplace		Covered	Covered	Covered	Covered	Covered	Covered	Covered	Covered	Covered	Unsure/Don't know	Covered	Covered	Unsure/Don't know	Unsure/Don't know	Covered	Unsure/Don't know	Covered	SHOULD be covered	SHOULD be covered	SHOULD be covered	SHOULD be covered	SHOULD be covered	SHOULD be covered	SHOULD be covered	SHOULD be covered	SHOULD be covered	SHOULD be covered	SHOULD be covered	SHOULD be covered	SHOULD be covered	SHOULD be covered	SHOULD be covered	SHOULD be covered	SHOULD be covered	Male	45 - 59	Graduated from college
White / Caucasian	Employed, working 1-39 hours per week	Married	Conservative	Very good	Yes	A plan through your employer		Covered	Covered	Covered	Covered	Covered	Covered	Not covered	Covered	Covered	Not covered	Covered	Covered	Covered	Covered	Covered	Covered	Covered	SHOULD be covered	SHOULD be covered	SHOULD be covered	SHOULD be covered	SHOULD be covered	SHOULD be covered	SHOULD be covered	SHOULD be covered	SHOULD be covered	SHOULD NOT be covered	SHOULD be covered	SHOULD be covered	SHOULD be covered	SHOULD be covered	SHOULD be covered	SHOULD be covered	SHOULD be covered	Male	45 - 59	Graduated from college
White / Caucasian	Disabled, not able to work	Married	Moderate, middle of the road	Good	Yes	Medicaid		Covered	Covered	Covered	Covered	Covered	Covered	Covered	Covered	Covered	Covered	Covered	Unsure/Don't know	Covered	Covered	Covered	Covered	Covered	SHOULD be covered	SHOULD be covered	SHOULD be covered	SHOULD be covered	SHOULD be covered	SHOULD be covered	SHOULD be covered	SHOULD be covered	SHOULD be covered	SHOULD be covered	SHOULD be covered	Unsure/Don't know	SHOULD be covered	SHOULD be covered	SHOULD be covered	SHOULD be covered	SHOULD be covered	Male	30 - 44	1 year of college
White / Caucasian	Employed, working 1-39 hours per week	Married	Moderate, middle of the road	Good	Yes	A plan you purchased yourself from either an insurance company or a state or federal marketplace		Covered	Covered	Unsure/Don't know	Unsure/Don't know	Unsure/Don't know	Unsure/Don't know	Unsure/Don't know	Unsure/Don't know	Unsure/Don't know	Unsure/Don't know	Covered	Unsure/Don't know	Unsure/Don't know	Unsure/Don't know	Unsure/Don't know	Unsure/Don't know	Unsure/Don't know	SHOULD be covered	SHOULD be covered	SHOULD NOT be covered	SHOULD be covered	SHOULD be covered	SHOULD be covered	SHOULD NOT be covered	SHOULD NOT be covered	SHOULD be covered	SHOULD be covered	SHOULD be covered	SHOULD NOT be covered	SHOULD be covered	SHOULD be covered	SHOULD be covered	SHOULD NOT be covered	SHOULD be covered	Male	45 - 59	Completed graduate school
White / Caucasian	Employed, working 40 or more hours per week	Married	Slightly Conservative	Very good	Yes	A plan through your spouse's employer		Covered	Covered	Not covered	Covered	Covered	Not covered	Covered	Unsure/Don't know	Unsure/Don't know	Unsure/Don't know	Unsure/Don't know	Unsure/Don't know	Covered	Covered	Covered	Covered	Unsure/Don't know	SHOULD be covered	SHOULD be covered	SHOULD be covered	SHOULD be covered	SHOULD be covered	SHOULD be covered	SHOULD be covered	SHOULD be covered	SHOULD be covered	SHOULD NOT be covered	SHOULD be covered	SHOULD NOT be covered	SHOULD be covered	SHOULD be covered	SHOULD be covered	SHOULD be covered	SHOULD be covered	Male	45 - 59	Graduated from college
White / Caucasian	Employed, working 1-39 hours per week	Married	Moderate, middle of the road	Very good	Yes	A plan through your spouse's employer		Covered	Covered	Unsure/Don't know	Covered	Covered	Not covered	Unsure/Don't know	Unsure/Don't know	Unsure/Don't know	Unsure/Don't know	Covered	Not covered	Unsure/Don't know	Covered	Covered	Unsure/Don't know	Unsure/Don't know	SHOULD be covered	SHOULD be covered	SHOULD NOT be covered	SHOULD be covered	SHOULD be covered	SHOULD NOT be covered	Unsure/Don't know	Unsure/Don't know	SHOULD be covered	Unsure/Don't know	SHOULD be covered	SHOULD NOT be covered	SHOULD NOT be covered	SHOULD be covered	SHOULD be covered	Unsure/Don't know	SHOULD be covered	Male	45 - 59	Graduated from high school
White / Caucasian	Not employed, looking for work	Never married	Extremely Liberal	Excellent	Yes	Other (please specify):	Medi-Cal	Unsure/Don't know	Unsure/Don't know	Unsure/Don't know	Unsure/Don't know	Unsure/Don't know	Unsure/Don't know	Unsure/Don't know	Unsure/Don't know	Unsure/Don't know	Unsure/Don't know	Unsure/Don't know	Unsure/Don't know	Unsure/Don't know	Unsure/Don't know	Unsure/Don't know	Unsure/Don't know	Unsure/Don't know	SHOULD be covered	SHOULD be covered	SHOULD be covered	SHOULD be covered	SHOULD be covered	SHOULD be covered	SHOULD be covered	SHOULD be covered	SHOULD be covered	SHOULD be covered	SHOULD be covered	SHOULD be covered	SHOULD be covered	SHOULD be covered	SHOULD be covered	SHOULD be covered	SHOULD be covered	Male	18 - 29	3 years of college
Black or African American	Not employed, looking for work	Separated	Moderate, middle of the road	Good	Yes	Medicare		Not covered	Unsure/Don't know	Unsure/Don't know	Unsure/Don't know	Not covered	Covered	Unsure/Don't know	Unsure/Don't know	Not covered	Not covered	Not covered	Covered	Not covered	Unsure/Don't know	Unsure/Don't know	Unsure/Don't know	Not covered	SHOULD be covered	SHOULD NOT be covered	Unsure/Don't know	SHOULD NOT be covered	SHOULD be covered	SHOULD NOT be covered	SHOULD NOT be covered	Unsure/Don't know	SHOULD NOT be covered	Unsure/Don't know	Unsure/Don't know	Unsure/Don't know	Unsure/Don't know	Unsure/Don't know	SHOULD be covered	Unsure/Don't know	Unsure/Don't know	Male	45 - 59	11th grade
White / Caucasian	Employed, working 1-39 hours per week	Never married	Moderate, middle of the road	Fair	Yes	A plan you purchased yourself from either an insurance company or a state or federal marketplace		Covered	Covered	Covered	Covered	Covered	Covered	Covered	Unsure/Don't know	Covered	Covered	Covered	Unsure/Don't know	Covered	Covered	Covered	Covered	Unsure/Don't know	SHOULD be covered	SHOULD be covered	SHOULD be covered	SHOULD be covered	SHOULD be covered	SHOULD be covered	SHOULD be covered	SHOULD be covered	SHOULD be covered	SHOULD be covered	SHOULD be covered	SHOULD be covered	SHOULD be covered	SHOULD be covered	SHOULD be covered	SHOULD be covered	SHOULD be covered	Male	30 - 44	Graduated from college
Black or African American	Employed, working 40 or more hours per week	Married	Conservative	Fair	Yes	A plan through your spouse's employer		Unsure/Don't know	Unsure/Don't know	Unsure/Don't know	Unsure/Don't know	Unsure/Don't know	Unsure/Don't know	Unsure/Don't know	Unsure/Don't know	Unsure/Don't know	Unsure/Don't know	Unsure/Don't know	Unsure/Don't know	Unsure/Don't know	Unsure/Don't know	Unsure/Don't know	Unsure/Don't know	Unsure/Don't know	Unsure/Don't know	Unsure/Don't know	Unsure/Don't know	Unsure/Don't know	Unsure/Don't know	Unsure/Don't know	Unsure/Don't know	Unsure/Don't know	Unsure/Don't know	Unsure/Don't know	Unsure/Don't know	Unsure/Don't know	Unsure/Don't know	Unsure/Don't know	Unsure/Don't know	Unsure/Don't know	Unsure/Don't know	Male	30 - 44	Graduated from college
White / Caucasian	Employed, working 40 or more hours per week	Divorced	Liberal	Very good	Yes	A plan through your employer		Covered	Covered	Unsure/Don't know	Covered	Covered	Covered	Unsure/Don't know	Unsure/Don't know	Unsure/Don't know	Unsure/Don't know	Covered	Not covered	Covered	Covered	Covered	Unsure/Don't know	Unsure/Don't know	SHOULD be covered	SHOULD be covered	SHOULD be covered	SHOULD be covered	SHOULD be covered	SHOULD be covered	SHOULD be covered	SHOULD be covered	SHOULD be covered	SHOULD be covered	SHOULD be covered	SHOULD be covered	SHOULD be covered	SHOULD be covered	SHOULD be covered	SHOULD be covered	SHOULD be covered	Male	45 - 59	Graduated from college
White / Caucasian	Disabled, not able to work	Divorced	Moderate, middle of the road	Very good	Yes	Medicaid		Covered	Not covered	Covered	Not covered	Covered	Covered	Not covered	Not covered	Not covered	Not covered	Not covered	Not covered	Not covered	Not covered	Covered	Covered	Covered	SHOULD be covered	SHOULD be covered	SHOULD be covered	SHOULD be covered	SHOULD be covered	SHOULD be covered	SHOULD be covered	SHOULD be covered	SHOULD be covered	SHOULD be covered	SHOULD be covered	SHOULD be covered	SHOULD be covered	SHOULD be covered	SHOULD be covered	SHOULD be covered	SHOULD be covered	Male	30 - 44	Graduated from high school
Black or African American	Employed, working 1-39 hours per week	Married	Moderate, middle of the road	Excellent	Yes	A plan through your employer		Not covered	Not covered	Not covered	Not covered	Not covered	Not covered	Not covered	Not covered	Not covered	Not covered	Not covered	Not covered	Not covered	Not covered	Not covered	Not covered	Not covered	SHOULD be covered	SHOULD be covered	SHOULD be covered	SHOULD be covered	SHOULD be covered	SHOULD be covered	SHOULD be covered	SHOULD be covered	SHOULD be covered	SHOULD be covered	SHOULD NOT be covered	SHOULD NOT be covered	SHOULD be covered	SHOULD NOT be covered	SHOULD be covered	SHOULD be covered	SHOULD NOT be covered	Male	30 - 44	2 years of college
White / Caucasian	Retired	Married	Slightly Liberal	Very good	Yes	Medicare		Unsure/Don't know	Covered	Unsure/Don't know	Unsure/Don't know	Covered	Unsure/Don't know	Unsure/Don't know	Unsure/Don't know	Unsure/Don't know	Unsure/Don't know	Covered	Unsure/Don't know	Unsure/Don't know	Covered	Unsure/Don't know	Unsure/Don't know	Covered	SHOULD be covered	SHOULD be covered	Unsure/Don't know	SHOULD be covered	SHOULD be covered	SHOULD be covered	Unsure/Don't know	Unsure/Don't know	SHOULD be covered	SHOULD be covered	SHOULD be covered	Unsure/Don't know	SHOULD be covered	SHOULD be covered	SHOULD be covered	SHOULD be covered	SHOULD be covered	Male	45 - 59	Graduated from college
White / Caucasian	Not employed, looking for work	Married	Moderate, middle of the road	Very good	Yes	A plan through your spouse's employer		Covered	Covered	Not covered	Covered	Covered	Unsure/Don't know	Not covered	Not covered	Not covered	Covered	Covered	Not covered	Not covered	Not covered	Covered	Not covered	Not covered	SHOULD be covered	SHOULD be covered	SHOULD be covered	SHOULD be covered	SHOULD be covered	SHOULD be covered	SHOULD be covered	SHOULD be covered	SHOULD be covered	SHOULD be covered	SHOULD be covered	SHOULD be covered	SHOULD be covered	SHOULD be covered	SHOULD be covered	SHOULD be covered	SHOULD be covered	Male	30 - 44	Some graduate school
Asian / Pacific Islander	Employed, working 1-39 hours per week	Married	Liberal	Very good	Yes	A plan through your employer		Covered	Covered	Not covered	Covered	Covered	Not covered	Not covered	Not covered	Covered	Not covered	Covered	Unsure/Don't know	Covered	Not covered	Covered	Not covered	Not covered	SHOULD be covered	SHOULD be covered	SHOULD NOT be covered	SHOULD be covered	SHOULD be covered	SHOULD be covered	SHOULD NOT be covered	SHOULD NOT be covered	SHOULD be covered	SHOULD NOT be covered	SHOULD be covered	SHOULD NOT be covered	SHOULD be covered	SHOULD be covered	SHOULD be covered	SHOULD NOT be covered	SHOULD be covered	Female	18 - 29	Graduated from college
White / Caucasian	Employed, working 40 or more hours per week	Married	Moderate, middle of the road	Good	Yes	A plan through your spouse's employer		Unsure/Don't know	Unsure/Don't know	Unsure/Don't know	Unsure/Don't know	Unsure/Don't know	Unsure/Don't know	Unsure/Don't know	Unsure/Don't know	Unsure/Don't know	Unsure/Don't know	Unsure/Don't know	Unsure/Don't know	Unsure/Don't know	Unsure/Don't know	Unsure/Don't know	Unsure/Don't know	Unsure/Don't know	SHOULD be covered	SHOULD be covered	SHOULD NOT be covered	SHOULD be covered	SHOULD be covered	SHOULD be covered	SHOULD NOT be covered	SHOULD NOT be covered	SHOULD be covered	SHOULD NOT be covered	SHOULD be covered	SHOULD NOT be covered	SHOULD be covered	SHOULD be covered	SHOULD be covered	SHOULD NOT be covered	SHOULD be covered	Male	30 - 44	1 year of college
White / Caucasian	Employed, working 1-39 hours per week	Married	Slightly Conservative	Good	Yes	Medicaid		Covered	Covered	Covered	Covered	Covered	Covered	Covered	Unsure/Don't know	Covered	Unsure/Don't know	Covered	Unsure/Don't know	Unsure/Don't know	Covered	Covered	Covered	Covered	SHOULD be covered	SHOULD be covered	SHOULD be covered	SHOULD be covered	SHOULD be covered	SHOULD be covered	SHOULD be covered	SHOULD NOT be covered	SHOULD be covered	SHOULD be covered	SHOULD be covered	SHOULD NOT be covered	SHOULD be covered	SHOULD be covered	SHOULD be covered	SHOULD be covered	SHOULD be covered	Male	30 - 44	Graduated from college
White / Caucasian	Not employed, NOT looking for work	Married	Extremely Conservative	Good	No			Unsure/Don't know	Unsure/Don't know	Unsure/Don't know	Unsure/Don't know	Unsure/Don't know	Unsure/Don't know	Unsure/Don't know	Unsure/Don't know	Unsure/Don't know	Unsure/Don't know	Unsure/Don't know	Unsure/Don't know	Unsure/Don't know	Unsure/Don't know	Unsure/Don't know	Unsure/Don't know	Unsure/Don't know	Unsure/Don't know	Unsure/Don't know	Unsure/Don't know	Unsure/Don't know	Unsure/Don't know	Unsure/Don't know	Unsure/Don't know	Unsure/Don't know	Unsure/Don't know	Unsure/Don't know	Unsure/Don't know	Unsure/Don't know	Unsure/Don't know	Unsure/Don't know	Unsure/Don't know	Unsure/Don't know	Unsure/Don't know	Male	45 - 59	Some graduate school
White / Caucasian	Employed, working 1-39 hours per week	Married	Moderate, middle of the road	Very good	Yes	A plan through your spouse's employer		Covered	Covered	Not covered	Covered	Covered	Not covered	Not covered	Not covered	Not covered	Covered	Covered	Not covered	Not covered	Covered	Covered	Not covered	Covered	SHOULD be covered	SHOULD be covered	SHOULD NOT be covered	SHOULD be covered	SHOULD be covered	SHOULD NOT be covered	SHOULD NOT be covered	SHOULD NOT be covered	SHOULD NOT be covered	SHOULD NOT be covered	SHOULD be covered	SHOULD NOT be covered	SHOULD be covered	SHOULD be covered	SHOULD be covered	SHOULD NOT be covered	SHOULD NOT be covered	Male	45 - 59	Graduated from high school
White / Caucasian	Employed, working 1-39 hours per week	Married	Extremely Conservative	Good	Yes	A plan through your employer		Covered	Covered	Covered	Covered	Covered	Covered	Covered	Not covered	Covered	Covered	Covered	Covered	Covered	Not covered	Not covered	Covered	Covered	SHOULD be covered	SHOULD be covered	SHOULD be covered	SHOULD be covered	SHOULD be covered	SHOULD be covered	SHOULD NOT be covered	SHOULD be covered	SHOULD be covered	SHOULD be covered	SHOULD be covered	SHOULD be covered	SHOULD be covered	SHOULD be covered	SHOULD be covered	SHOULD be covered	SHOULD be covered	Male	30 - 44	Graduated from high school
White / Caucasian	Employed, working 1-39 hours per week	Never married	Conservative	Very good	Yes	A plan through your employer		Not covered	Unsure/Don't know	Unsure/Don't know	Unsure/Don't know	Not covered	Unsure/Don't know	Unsure/Don't know	Unsure/Don't know	Unsure/Don't know	Unsure/Don't know	Unsure/Don't know	Not covered	Unsure/Don't know	Not covered	Unsure/Don't know	Not covered	Unsure/Don't know	Unsure/Don't know	SHOULD be covered	SHOULD NOT be covered	Unsure/Don't know	SHOULD be covered	SHOULD be covered	SHOULD be covered	SHOULD be covered	SHOULD NOT be covered	SHOULD be covered	SHOULD NOT be covered	SHOULD NOT be covered	Unsure/Don't know	Unsure/Don't know	SHOULD be covered	Unsure/Don't know	SHOULD NOT be covered	Male	45 - 59	Completed graduate school
White / Caucasian	Retired	Married	Moderate, middle of the road	Excellent	Yes	A plan you purchased yourself from either an insurance company or a state or federal marketplace		Covered	Covered	Covered	Covered	Covered	Covered	Covered	Covered	Covered	Covered	Covered	Covered	Covered	Covered	Covered	Covered	Covered	SHOULD be covered	SHOULD be covered	SHOULD be covered	SHOULD be covered	SHOULD be covered	SHOULD be covered	SHOULD be covered	SHOULD be covered	SHOULD be covered	SHOULD be covered	SHOULD be covered	SHOULD be covered	SHOULD be covered	SHOULD be covered	SHOULD be covered	SHOULD be covered	SHOULD be covered	Male	30 - 44	2 years of college
White / Caucasian	Employed, working 1-39 hours per week	Never married	Slightly Liberal	Good	Yes	A plan through your employer		Covered	Not covered	Not covered	Not covered	Not covered	Covered	Not covered	Not covered	Not covered	Not covered	Not covered	Covered	Not covered	Covered	Covered	Not covered	Not covered	SHOULD NOT be covered	SHOULD be covered	SHOULD be covered	SHOULD NOT be covered	SHOULD NOT be covered	SHOULD NOT be covered	SHOULD NOT be covered	SHOULD NOT be covered	SHOULD be covered	SHOULD NOT be covered	SHOULD be covered	SHOULD NOT be covered	SHOULD be covered	SHOULD be covered	SHOULD NOT be covered	SHOULD be covered	SHOULD NOT be covered	Male	30 - 44	Graduated from high school
White / Caucasian	Disabled, not able to work	Married	Moderate, middle of the road	Good	Yes	Medicare		Unsure/Don't know	Covered	Not covered	Covered	Covered	Not covered	Not covered	Not covered	Not covered	Not covered	Covered	Not covered	Not covered	Not covered	Covered	Not covered	Unsure/Don't know	SHOULD be covered	SHOULD be covered	SHOULD NOT be covered	SHOULD be covered	SHOULD be covered	SHOULD be covered	SHOULD be covered	SHOULD NOT be covered	SHOULD NOT be covered	SHOULD NOT be covered	SHOULD be covered	SHOULD NOT be covered	SHOULD NOT be covered	SHOULD be covered	SHOULD be covered	SHOULD be covered	SHOULD be covered	Male	30 - 44	Graduated from high school
Hispanic American	Employed, working 40 or more hours per week	Married	Moderate, middle of the road	Excellent	Yes	A plan through your employer		Covered	Covered	Covered	Covered	Covered	Covered	Covered	Covered	Covered	Covered	Covered	Covered	Covered	Covered	Covered	Covered	Covered	SHOULD be covered	SHOULD be covered	SHOULD be covered	SHOULD be covered	SHOULD be covered	SHOULD be covered	SHOULD be covered	SHOULD be covered	SHOULD be covered	SHOULD be covered	SHOULD be covered	SHOULD be covered	SHOULD be covered	SHOULD be covered	SHOULD be covered	SHOULD be covered	SHOULD be covered	Male	30 - 44	Graduated from college
White / Caucasian	Employed, working 40 or more hours per week	Never married	Slightly Liberal	Fair	Yes	A plan you purchased yourself from either an insurance company or a state or federal marketplace		Covered	Covered	Covered	Covered	Covered	Covered	Covered	Covered	Covered	Covered	Covered	Covered	Covered	Covered	Covered	Covered	Covered	SHOULD be covered	SHOULD be covered	SHOULD be covered	SHOULD be covered	SHOULD be covered	SHOULD be covered	SHOULD be covered	SHOULD be covered	SHOULD be covered	SHOULD be covered	SHOULD be covered	SHOULD be covered	SHOULD be covered	SHOULD be covered	SHOULD be covered	SHOULD be covered	SHOULD be covered	Male	45 - 59	Graduated from college
Asian / Pacific Islander	Employed, working 1-39 hours per week	Divorced	Extremely Conservative	Excellent	Yes	A plan through your employer		Covered	Covered	Not covered	Not covered	Covered	Not covered	Covered	Covered	Not covered	Covered	Not covered	Not covered	Covered	Not covered	Not covered	Covered	Not covered	SHOULD be covered	SHOULD be covered	SHOULD be covered	SHOULD be covered	SHOULD be covered	SHOULD be covered	SHOULD be covered	SHOULD be covered	SHOULD be covered	SHOULD be covered	SHOULD be covered	SHOULD be covered	SHOULD be covered	SHOULD be covered	SHOULD be covered	SHOULD be covered	SHOULD be covered	Male	45 - 59	Completed graduate school
White / Caucasian	Employed, working 40 or more hours per week	Never married	Slightly Liberal	Good	Yes	A plan through your employer		Not covered	Not covered	Not covered	Covered	Covered	Not covered	Not covered	Not covered	Not covered	Not covered	Covered	Not covered	Not covered	Covered	Not covered	Not covered	Not covered	SHOULD be covered	SHOULD be covered	SHOULD NOT be covered	SHOULD be covered	SHOULD be covered	SHOULD be covered	SHOULD NOT be covered	SHOULD NOT be covered	SHOULD be covered	SHOULD be covered	SHOULD be covered	SHOULD NOT be covered	SHOULD be covered	SHOULD be covered	SHOULD be covered	SHOULD be covered	SHOULD NOT be covered	Male	30 - 44	Completed graduate school
White / Caucasian	Not employed, looking for work	Married	Conservative	Very good	Yes	A plan through your spouse's employer		Covered	Covered	Unsure/Don't know	Unsure/Don't know	Not covered	Covered	Covered	Covered	Covered	Not covered	Covered	Unsure/Don't know	Unsure/Don't know	Not covered	Unsure/Don't know	Covered	Not covered	SHOULD be covered	SHOULD be covered	Unsure/Don't know	SHOULD be covered	SHOULD NOT be covered	SHOULD be covered	SHOULD NOT be covered	SHOULD NOT be covered	SHOULD be covered	SHOULD be covered	SHOULD be covered	SHOULD NOT be covered	SHOULD be covered	Unsure/Don't know	SHOULD be covered	SHOULD NOT be covered	Unsure/Don't know	Male	45 - 59	Graduated from college
American Indian or Alaskan Native	Disabled, not able to work	Married	Liberal	Fair	Yes	A plan through your spouse's employer		Unsure/Don't know	Covered	Unsure/Don't know	Covered	Unsure/Don't know	Unsure/Don't know	Unsure/Don't know	Unsure/Don't know	Unsure/Don't know	Unsure/Don't know	Covered	Unsure/Don't know	Covered	Covered	Covered	Unsure/Don't know	Covered	SHOULD be covered	SHOULD be covered	SHOULD be covered	SHOULD be covered	SHOULD be covered	SHOULD be covered	SHOULD be covered	SHOULD be covered	SHOULD be covered	SHOULD be covered	SHOULD be covered	SHOULD be covered	SHOULD be covered	SHOULD be covered	SHOULD be covered	SHOULD be covered	SHOULD be covered	Male	45 - 59	Graduated from college
White / Caucasian	Employed, working 40 or more hours per week	Married	Conservative	Good	Yes	A plan through your employer		Unsure/Don't know	Covered	Unsure/Don't know	Unsure/Don't know	Not covered	Unsure/Don't know	Covered	Unsure/Don't know	Covered	Not covered	Covered	Not covered	Not covered	Not covered	Unsure/Don't know	Covered	Not covered	SHOULD NOT be covered	SHOULD NOT be covered	SHOULD NOT be covered	SHOULD NOT be covered	SHOULD NOT be covered	SHOULD NOT be covered	SHOULD NOT be covered	SHOULD NOT be covered	SHOULD NOT be covered	SHOULD NOT be covered	SHOULD NOT be covered	SHOULD NOT be covered	SHOULD NOT be covered	SHOULD NOT be covered	SHOULD NOT be covered	SHOULD NOT be covered	SHOULD NOT be covered	Male	30 - 44	1 year of college
White / Caucasian	Employed, working 1-39 hours per week	Married	Moderate, middle of the road	Very good	Yes	A plan through your employer		Unsure/Don't know	Unsure/Don't know	Unsure/Don't know	Unsure/Don't know	Unsure/Don't know	Unsure/Don't know	Unsure/Don't know	Unsure/Don't know	Unsure/Don't know	Unsure/Don't know	Unsure/Don't know	Unsure/Don't know	Unsure/Don't know	Unsure/Don't know	Unsure/Don't know	Unsure/Don't know	Unsure/Don't know	Unsure/Don't know	Unsure/Don't know	Unsure/Don't know	Unsure/Don't know	Unsure/Don't know	Unsure/Don't know	Unsure/Don't know	Unsure/Don't know	Unsure/Don't know	Unsure/Don't know	Unsure/Don't know	Unsure/Don't know	Unsure/Don't know	Unsure/Don't know	Unsure/Don't know	Unsure/Don't know	Unsure/Don't know	Male	30 - 44	Completed graduate school
White / Caucasian	Not employed, looking for work	Never married	Slightly Conservative	Very good	Yes	A plan through your employer		Unsure/Don't know	Covered	Unsure/Don't know	Unsure/Don't know	Unsure/Don't know	Unsure/Don't know	Unsure/Don't know	Unsure/Don't know	Unsure/Don't know	Unsure/Don't know	Unsure/Don't know	Unsure/Don't know	Unsure/Don't know	Unsure/Don't know	Unsure/Don't know	Unsure/Don't know	Unsure/Don't know	SHOULD be covered	SHOULD be covered	Unsure/Don't know	SHOULD be covered	SHOULD be covered	SHOULD be covered	Unsure/Don't know	Unsure/Don't know	Unsure/Don't know	SHOULD be covered	SHOULD be covered	SHOULD be covered	SHOULD be covered	SHOULD be covered	SHOULD be covered	SHOULD be covered	SHOULD be covered	Male	45 - 59	Graduated from college
White / Caucasian	Employed, working 40 or more hours per week	Married	Liberal	Very good	Yes	A plan through your employer		Covered	Covered	Not covered	Not covered	Covered	Not covered	Not covered	Not covered	Covered	Not covered	Covered	Not covered	Not covered	Covered	Covered	Not covered	Covered	SHOULD be covered	SHOULD be covered	SHOULD be covered	SHOULD be covered	SHOULD be covered	SHOULD be covered	SHOULD be covered	SHOULD be covered	SHOULD be covered	SHOULD be covered	SHOULD be covered	SHOULD be covered	SHOULD be covered	SHOULD be covered	SHOULD be covered	SHOULD be covered	SHOULD be covered	Male	30 - 44	Completed graduate school
White / Caucasian	Employed, working 1-39 hours per week	Married	Moderate, middle of the road	Very good	Yes	A plan through your spouse's employer		Covered	Covered	Covered	Covered	Covered	Covered	Covered	Covered	Covered	Covered	Covered	Covered	Covered	Covered	Covered	Covered	Not covered	SHOULD be covered	SHOULD be covered	SHOULD be covered	SHOULD be covered	SHOULD be covered	SHOULD be covered	SHOULD be covered	SHOULD be covered	SHOULD be covered	SHOULD be covered	SHOULD be covered	SHOULD be covered	SHOULD be covered	SHOULD be covered	SHOULD be covered	SHOULD be covered	SHOULD be covered	Male	30 - 44	Graduated from college
White / Caucasian	Disabled, not able to work	Married	Conservative	Fair	Yes	Other (please specify):	Va	Covered	Covered	Covered	Covered	Covered	Covered	Covered	Covered	Covered	Covered	Covered	Unsure/Don't know	Covered	Covered	Covered	Covered	Covered	SHOULD be covered	SHOULD be covered	SHOULD be covered	SHOULD be covered	SHOULD be covered	SHOULD be covered	SHOULD be covered	SHOULD be covered	SHOULD be covered	SHOULD be covered	SHOULD be covered	SHOULD be covered	SHOULD be covered	SHOULD be covered	SHOULD be covered	SHOULD be covered	SHOULD be covered	Male	30 - 44	Graduated from college
Hispanic American	Employed, working 1-39 hours per week	Never married	Extremely Conservative	Excellent	Yes	A plan you purchased yourself from either an insurance company or a state or federal marketplace		Covered	Covered	Covered	Covered	Covered	Covered	Covered	Covered	Covered	Covered	Covered	Covered	Covered	Covered	Covered	Covered	Covered	SHOULD be covered	SHOULD be covered	SHOULD be covered	SHOULD be covered	SHOULD be covered	SHOULD be covered	SHOULD be covered	SHOULD be covered	SHOULD be covered	SHOULD be covered	SHOULD be covered	SHOULD be covered	SHOULD be covered	SHOULD be covered	SHOULD be covered	SHOULD be covered	SHOULD be covered	Male	18 - 29	Completed graduate school
White / Caucasian	Employed, working 1-39 hours per week	Married	Extremely Conservative	Good	Yes	A plan through your spouse's employer		Not covered	Not covered	Not covered	Not covered	Not covered	Not covered	Not covered	Not covered	Not covered	Not covered	Not covered	Not covered	Covered	Covered	Not covered	Not covered	Not covered	SHOULD be covered	SHOULD NOT be covered	SHOULD NOT be covered	SHOULD NOT be covered	SHOULD NOT be covered	SHOULD NOT be covered	SHOULD NOT be covered	SHOULD NOT be covered	SHOULD be covered	SHOULD NOT be covered	SHOULD be covered	SHOULD NOT be covered	SHOULD be covered	SHOULD be covered	SHOULD be covered	SHOULD NOT be covered	SHOULD NOT be covered	Female	30 - 44	Graduated from college
White / Caucasian	Employed, working 1-39 hours per week	Married	Conservative	Good	Yes	A plan through your spouse's employer		Covered	Covered	Covered	Covered	Covered	Covered	Covered	Covered	Covered	Covered	Covered	Not covered	Covered	Not covered	Covered	Covered	Covered	SHOULD be covered	SHOULD be covered	SHOULD be covered	SHOULD be covered	SHOULD be covered	SHOULD be covered	SHOULD be covered	SHOULD be covered	SHOULD be covered	SHOULD be covered	SHOULD be covered	SHOULD be covered	SHOULD be covered	SHOULD be covered	SHOULD be covered	SHOULD be covered	SHOULD be covered	Male	45 - 59	1 year of college
American Indian or Alaskan Native	Employed, working 40 or more hours per week	Married	Liberal	Very good	Yes	A plan through your employer		Covered	Covered	Covered	Covered	Covered	Covered	Covered	Covered	Covered	Covered	Covered	Covered	Covered	Covered	Covered	Covered	Covered	SHOULD be covered	SHOULD be covered	SHOULD be covered	SHOULD be covered	SHOULD be covered	SHOULD be covered	SHOULD be covered	SHOULD be covered	SHOULD be covered	SHOULD be covered	SHOULD be covered	SHOULD be covered	SHOULD be covered	SHOULD be covered	SHOULD be covered	SHOULD be covered	SHOULD be covered	Male	30 - 44	Completed graduate school
White / Caucasian	Employed, working 40 or more hours per week	Divorced	Moderate, middle of the road	Good	Yes	A plan through your employer		Unsure/Don't know	Unsure/Don't know	Unsure/Don't know	Unsure/Don't know	Unsure/Don't know	Unsure/Don't know	Unsure/Don't know	Unsure/Don't know	Unsure/Don't know	Unsure/Don't know	Covered	Unsure/Don't know	Unsure/Don't know	Unsure/Don't know	Unsure/Don't know	Unsure/Don't know	Unsure/Don't know	Unsure/Don't know	SHOULD be covered	Unsure/Don't know	SHOULD be covered	SHOULD be covered	Unsure/Don't know	Unsure/Don't know	Unsure/Don't know	Unsure/Don't know	Unsure/Don't know	SHOULD be covered	Unsure/Don't know	Unsure/Don't know	SHOULD be covered	SHOULD be covered	Unsure/Don't know	SHOULD be covered	Male	45 - 59	Graduated from high school
Black or African American	Not employed, looking for work	Never married	Liberal	Fair	Unsure/Don't know			Unsure/Don't know	Unsure/Don't know	Unsure/Don't know	Unsure/Don't know	Unsure/Don't know	Unsure/Don't know	Unsure/Don't know	Unsure/Don't know	Unsure/Don't know	Unsure/Don't know	Unsure/Don't know	Unsure/Don't know	Unsure/Don't know	Unsure/Don't know	Unsure/Don't know	Unsure/Don't know	Unsure/Don't know	Unsure/Don't know	Unsure/Don't know	Unsure/Don't know	Unsure/Don't know	Unsure/Don't know	Unsure/Don't know	Unsure/Don't know	Unsure/Don't know	Unsure/Don't know	Unsure/Don't know	Unsure/Don't know	Unsure/Don't know	Unsure/Don't know	Unsure/Don't know	Unsure/Don't know	Unsure/Don't know	Unsure/Don't know	Male	18 - 29	11th grade
White / Caucasian	Employed, working 40 or more hours per week	Married	Conservative	Very good	Yes	A plan through your employer		Covered	Covered	Covered	Covered	Covered	Covered	Covered	Covered	Covered	Not covered	Covered	Not covered	Not covered	Not covered	Covered	Not covered	Not covered	Unsure/Don't know	Unsure/Don't know	Unsure/Don't know	Unsure/Don't know	Unsure/Don't know	Unsure/Don't know	Unsure/Don't know	Unsure/Don't know	Unsure/Don't know	Unsure/Don't know	Unsure/Don't know	SHOULD NOT be covered	Unsure/Don't know	Unsure/Don't know	Unsure/Don't know	SHOULD NOT be covered	Unsure/Don't know	Male	45 - 59	Completed graduate school
White / Caucasian	Employed, working 1-39 hours per week	Never married	Conservative	Good	Yes	Other (please specify):	I am a college student still on my Fathers Company Insurance	Not covered	Not covered	Covered	Not covered	Not covered	Not covered	Not covered	Not covered	Covered	Not covered	Not covered	Not covered	Covered	Not covered	Not covered	Not covered	Not covered	SHOULD be covered	SHOULD be covered	SHOULD be covered	SHOULD be covered	SHOULD be covered	SHOULD be covered	SHOULD be covered	SHOULD be covered	SHOULD be covered	SHOULD be covered	SHOULD be covered	SHOULD be covered	SHOULD be covered	SHOULD be covered	SHOULD be covered	SHOULD be covered	SHOULD be covered	Male	18 - 29	Some graduate school
Asian / Pacific Islander	Employed, working 40 or more hours per week	Married	Moderate, middle of the road	Good	Yes	A plan through your employer		Covered	Covered	Covered	Covered	Covered	Covered	Covered	Unsure/Don't know	Covered	Covered	Covered	Unsure/Don't know	Unsure/Don't know	Covered	Unsure/Don't know	Unsure/Don't know	Covered	SHOULD be covered	SHOULD be covered	SHOULD be covered	SHOULD be covered	SHOULD be covered	SHOULD be covered	SHOULD be covered	SHOULD be covered	SHOULD be covered	SHOULD be covered	SHOULD be covered	SHOULD be covered	SHOULD be covered	SHOULD be covered	SHOULD be covered	SHOULD be covered	SHOULD be covered	Male	45 - 59	Some graduate school
White / Caucasian	Not employed, looking for work	Married	Moderate, middle of the road	Good	Yes	A plan through your spouse's employer		Covered	Covered	Covered	Covered	Covered	Unsure/Don't know	Not covered	Not covered	Covered	Unsure/Don't know	Covered	Not covered	Unsure/Don't know	Unsure/Don't know	Covered	Not covered	Not covered	SHOULD be covered	SHOULD be covered	SHOULD be covered	SHOULD be covered	SHOULD be covered	Unsure/Don't know	SHOULD be covered	SHOULD be covered	SHOULD be covered	Unsure/Don't know	SHOULD be covered	SHOULD NOT be covered	Unsure/Don't know	SHOULD be covered	SHOULD be covered	Unsure/Don't know	SHOULD be covered	Male	30 - 44	Graduated from college
White / Caucasian	Employed, working 40 or more hours per week	Never married	Moderate, middle of the road	Good	Yes	A plan you purchased yourself from either an insurance company or a state or federal marketplace		Covered	Covered	Unsure/Don't know	Covered	Covered	Covered	Unsure/Don't know	Unsure/Don't know	Unsure/Don't know	Unsure/Don't know	Covered	Unsure/Don't know	Covered	Unsure/Don't know	Unsure/Don't know	Covered	Covered	SHOULD be covered	SHOULD be covered	SHOULD be covered	SHOULD be covered	SHOULD be covered	SHOULD be covered	SHOULD be covered	SHOULD be covered	SHOULD be covered	SHOULD be covered	SHOULD be covered	SHOULD be covered	SHOULD be covered	SHOULD be covered	SHOULD be covered	SHOULD be covered	SHOULD be covered	Male	30 - 44	Graduated from college
White / Caucasian	Employed, working 40 or more hours per week	Never married	Moderate, middle of the road	Excellent	Yes	A plan you purchased yourself from either an insurance company or a state or federal marketplace		Covered	Covered	Covered	Covered	Covered	Covered	Covered	Covered	Covered	Covered	Covered	Covered	Covered	Covered	Covered	Covered	Covered	SHOULD NOT be covered	SHOULD NOT be covered	SHOULD NOT be covered	SHOULD NOT be covered	SHOULD NOT be covered	SHOULD NOT be covered	SHOULD NOT be covered	SHOULD NOT be covered	SHOULD NOT be covered	SHOULD NOT be covered	SHOULD NOT be covered	SHOULD NOT be covered	SHOULD NOT be covered	SHOULD NOT be covered	SHOULD NOT be covered	SHOULD NOT be covered	SHOULD NOT be covered	Male	30 - 44	Graduated from college
White / Caucasian	Not employed, looking for work	Never married	Extremely Liberal	Good	No			Unsure/Don't know	Unsure/Don't know	Unsure/Don't know	Unsure/Don't know	Unsure/Don't know	Unsure/Don't know	Unsure/Don't know	Unsure/Don't know	Unsure/Don't know	Unsure/Don't know	Unsure/Don't know	Unsure/Don't know	Unsure/Don't know	Unsure/Don't know	Unsure/Don't know	Unsure/Don't know	Unsure/Don't know	SHOULD be covered	SHOULD be covered	SHOULD be covered	SHOULD be covered	SHOULD be covered	SHOULD be covered	SHOULD be covered	SHOULD NOT be covered	SHOULD be covered	SHOULD be covered	SHOULD be covered	SHOULD NOT be covered	SHOULD NOT be covered	SHOULD be covered	SHOULD be covered	SHOULD be covered	SHOULD be covered	Male	30 - 44	Graduated from high school
White / Caucasian	Employed, working 1-39 hours per week	Married	Moderate, middle of the road	Excellent	Yes	A plan you purchased yourself from either an insurance company or a state or federal marketplace		Unsure/Don't know	Unsure/Don't know	Unsure/Don't know	Unsure/Don't know	Unsure/Don't know	Unsure/Don't know	Unsure/Don't know	Unsure/Don't know	Unsure/Don't know	Unsure/Don't know	Unsure/Don't know	Not covered	Unsure/Don't know	Not covered	Unsure/Don't know	Unsure/Don't know	Unsure/Don't know	Unsure/Don't know	Unsure/Don't know	SHOULD NOT be covered	Unsure/Don't know	Unsure/Don't know	Unsure/Don't know	Unsure/Don't know	SHOULD NOT be covered	Unsure/Don't know	Unsure/Don't know	Unsure/Don't know	SHOULD NOT be covered	Unsure/Don't know	SHOULD NOT be covered	Unsure/Don't know	Unsure/Don't know	Unsure/Don't know	Female	30 - 44	Graduated from high school
White / Caucasian	Employed, working 1-39 hours per week	Married	Conservative	Very good	Yes	A plan through your employer		Covered	Covered	Covered	Covered	Covered	Unsure/Don't know	Covered	Unsure/Don't know	Unsure/Don't know	Covered	Covered	Unsure/Don't know	Covered	Covered	Covered	Covered	Covered	SHOULD be covered	SHOULD be covered	SHOULD be covered	SHOULD be covered	SHOULD be covered	SHOULD be covered	SHOULD be covered	SHOULD be covered	SHOULD be covered	SHOULD be covered	SHOULD be covered	Unsure/Don't know	SHOULD be covered	SHOULD be covered	SHOULD be covered	SHOULD be covered	SHOULD be covered	Male	30 - 44	Graduated from high school
White / Caucasian	Employed, working 1-39 hours per week	Married	Moderate, middle of the road	Good	Yes	A plan through your employer		Covered	Covered	Covered	Covered	Covered	Not covered	Covered	Covered	Covered	Covered	Covered	Covered	Covered	Covered	Covered	Not covered	Not covered	SHOULD be covered	SHOULD be covered	SHOULD be covered	SHOULD be covered	SHOULD be covered	SHOULD be covered	SHOULD be covered	SHOULD be covered	SHOULD be covered	SHOULD be covered	SHOULD be covered	SHOULD be covered	SHOULD be covered	SHOULD be covered	SHOULD be covered	SHOULD be covered	SHOULD be covered	Male	30 - 44	Graduated from college
Black or African American	Employed, working 1-39 hours per week	Never married	Moderate, middle of the road	Good	Yes	Medicare		Covered	Covered	Covered	Covered	Covered	Covered	Covered	Covered	Covered	Covered	Covered	Covered	Covered	Covered	Covered	Covered	Covered	SHOULD be covered	SHOULD be covered	SHOULD be covered	SHOULD be covered	SHOULD be covered	SHOULD be covered	SHOULD be covered	SHOULD be covered	SHOULD be covered	SHOULD be covered	SHOULD be covered	SHOULD be covered	SHOULD be covered	SHOULD be covered	SHOULD be covered	SHOULD be covered	SHOULD be covered	Male	18 - 29	1 year of college
White / Caucasian	Employed, working 1-39 hours per week	Never married	Conservative	Excellent	No			Unsure/Don't know	Unsure/Don't know	Unsure/Don't know	Unsure/Don't know	Unsure/Don't know	Unsure/Don't know	Unsure/Don't know	Unsure/Don't know	Unsure/Don't know	Unsure/Don't know	Unsure/Don't know	Unsure/Don't know	Unsure/Don't know	Unsure/Don't know	Unsure/Don't know	Unsure/Don't know	Unsure/Don't know	SHOULD be covered	SHOULD be covered	SHOULD be covered	SHOULD be covered	SHOULD be covered	SHOULD be covered	SHOULD NOT be covered	SHOULD NOT be covered	SHOULD be covered	SHOULD be covered	SHOULD NOT be covered	SHOULD be covered	SHOULD be covered	SHOULD be covered	SHOULD be covered	SHOULD NOT be covered	Unsure/Don't know	Male	45 - 59	3 years of college
White / Caucasian	Retired	Married	Slightly Conservative	Good	Yes	Medicare		Covered	Covered	Unsure/Don't know	Covered	Covered	Covered	Covered	Unsure/Don't know	Covered	Covered	Covered	Covered	Covered	Covered	Covered	Unsure/Don't know	Covered	SHOULD be covered	SHOULD be covered	SHOULD be covered	SHOULD be covered	SHOULD be covered	SHOULD be covered	SHOULD be covered	SHOULD be covered	SHOULD be covered	SHOULD be covered	SHOULD be covered	SHOULD be covered	SHOULD be covered	SHOULD be covered	SHOULD be covered	SHOULD be covered	SHOULD be covered	Male	60+	Completed graduate school
White / Caucasian	Disabled, not able to work	Separated	Liberal	Fair	Yes	Medicaid		Covered	Covered	Covered	Covered	Covered	Covered	Covered	Covered	Covered	Covered	Covered	Covered	Covered	Covered	Covered	Covered	Covered	SHOULD be covered	SHOULD be covered	SHOULD be covered	SHOULD be covered	SHOULD be covered	SHOULD be covered	SHOULD be covered	SHOULD be covered	SHOULD be covered	SHOULD be covered	SHOULD be covered	SHOULD be covered	SHOULD be covered	SHOULD be covered	SHOULD be covered	SHOULD be covered	SHOULD be covered	Male	30 - 44	11th grade
White / Caucasian	Employed, working 40 or more hours per week	Never married	Extremely Liberal	Excellent	Yes	A plan you purchased yourself from either an insurance company or a state or federal marketplace		Not covered	Covered	Not covered	Covered	Covered	Not covered	Not covered	Not covered	Not covered	Not covered	Covered	Not covered	Not covered	Covered	Covered	Not covered	Not covered	SHOULD be covered	SHOULD be covered	SHOULD be covered	SHOULD be covered	SHOULD be covered	SHOULD be covered	SHOULD NOT be covered	SHOULD NOT be covered	SHOULD be covered	SHOULD be covered	SHOULD be covered	SHOULD NOT be covered	SHOULD NOT be covered	SHOULD be covered	SHOULD be covered	SHOULD NOT be covered	SHOULD be covered	Male	30 - 44	Graduated from college
White / Caucasian	Employed, working 40 or more hours per week	Divorced	Moderate, middle of the road	Very good	No			Unsure/Don't know	Unsure/Don't know	Unsure/Don't know	Unsure/Don't know	Unsure/Don't know	Unsure/Don't know	Unsure/Don't know	Unsure/Don't know	Unsure/Don't know	Unsure/Don't know	Unsure/Don't know	Unsure/Don't know	Unsure/Don't know	Unsure/Don't know	Unsure/Don't know	Unsure/Don't know	Unsure/Don't know	Unsure/Don't know	Unsure/Don't know	Unsure/Don't know	Unsure/Don't know	Unsure/Don't know	Unsure/Don't know	Unsure/Don't know	Unsure/Don't know	Unsure/Don't know	Unsure/Don't know	Unsure/Don't know	Unsure/Don't know	Unsure/Don't know	Unsure/Don't know	Unsure/Don't know	Unsure/Don't know	Unsure/Don't know	Male	45 - 59	Graduated from high school
White / Caucasian	Employed, working 40 or more hours per week	Married	Slightly Conservative	Good	Yes	A plan you purchased yourself from either an insurance company or a state or federal marketplace		Covered	Covered	Not covered	Covered	Covered	Covered	Covered	Covered	Covered	Covered	Covered	Not covered	Covered	Covered	Not covered	Covered	Covered	SHOULD be covered	SHOULD be covered	SHOULD be covered	SHOULD be covered	SHOULD be covered	SHOULD be covered	SHOULD be covered	SHOULD be covered	SHOULD be covered	SHOULD be covered	SHOULD be covered	SHOULD be covered	SHOULD be covered	SHOULD be covered	SHOULD be covered	SHOULD be covered	SHOULD be covered	Male	30 - 44	Graduated from college
Hispanic American	Disabled, not able to work	Never married	Extremely Conservative	Excellent	Yes	Medicare		Covered	Covered	Covered	Covered	Covered	Covered	Covered	Unsure/Don't know	Unsure/Don't know	Covered	Covered	Covered	Covered	Covered	Covered	Covered	Covered	SHOULD be covered	SHOULD be covered	SHOULD be covered	SHOULD be covered	SHOULD be covered	SHOULD be covered	SHOULD be covered	SHOULD be covered	SHOULD be covered	SHOULD be covered	SHOULD be covered	SHOULD be covered	SHOULD be covered	SHOULD be covered	SHOULD be covered	SHOULD be covered	SHOULD be covered	Male	30 - 44	Some graduate school
Asian / Pacific Islander	Employed, working 40 or more hours per week	Married	Slightly Conservative	Very good	Yes	A plan through your employer		Unsure/Don't know	Unsure/Don't know	Unsure/Don't know	Unsure/Don't know	Unsure/Don't know	Unsure/Don't know	Unsure/Don't know	Unsure/Don't know	Unsure/Don't know	Unsure/Don't know	Unsure/Don't know	Unsure/Don't know	Unsure/Don't know	Not covered	Unsure/Don't know	Unsure/Don't know	Unsure/Don't know	SHOULD be covered	SHOULD be covered	SHOULD be covered	SHOULD be covered	SHOULD be covered	SHOULD be covered	SHOULD be covered	SHOULD be covered	SHOULD be covered	SHOULD be covered	SHOULD be covered	SHOULD be covered	SHOULD be covered	SHOULD be covered	SHOULD be covered	SHOULD be covered	SHOULD be covered	Male	30 - 44	3 years of college
White / Caucasian	Employed, working 40 or more hours per week	Married	Conservative	Very good	Yes	A plan you purchased yourself from either an insurance company or a state or federal marketplace		Not covered	Covered	Covered	Not covered	Covered	Covered	Not covered	Covered	Covered	Covered	Not covered	Covered	Unsure/Don't know	Not covered	Covered	Covered	Covered	SHOULD be covered	SHOULD be covered	SHOULD be covered	SHOULD be covered	SHOULD be covered	SHOULD be covered	Unsure/Don't know	SHOULD NOT be covered	SHOULD be covered	SHOULD NOT be covered	SHOULD NOT be covered	SHOULD be covered	SHOULD be covered	SHOULD be covered	SHOULD NOT be covered	SHOULD NOT be covered	SHOULD be covered	Male	30 - 44	3 years of college
American Indian or Alaskan Native	Employed, working 40 or more hours per week	Married	Conservative	Good	Yes	A plan through your employer		Covered	Covered	Not covered	Not covered	Covered	Covered	Not covered	Covered	Covered	Not covered	Covered	Not covered	Not covered	Covered	Covered	Covered	Not covered	SHOULD be covered	SHOULD be covered	SHOULD be covered	SHOULD be covered	SHOULD be covered	SHOULD be covered	SHOULD NOT be covered	SHOULD be covered	SHOULD be covered	SHOULD be covered	SHOULD be covered	SHOULD be covered	SHOULD NOT be covered	SHOULD NOT be covered	SHOULD NOT be covered	SHOULD be covered	SHOULD be covered	Male	30 - 44	1 year of college
Black or African American	Disabled, not able to work	Never married	Moderate, middle of the road	Good	Yes	Medicaid		Covered	Covered	Covered	Covered	Covered	Covered	Covered	Covered	Covered	Covered	Covered	Not covered	Covered	Covered	Covered	Covered	Covered	SHOULD be covered	SHOULD be covered	SHOULD be covered	SHOULD be covered	SHOULD be covered	SHOULD be covered	SHOULD be covered	SHOULD be covered	SHOULD be covered	SHOULD be covered	SHOULD be covered	SHOULD be covered	SHOULD be covered	SHOULD be covered	SHOULD be covered	SHOULD be covered	SHOULD be covered	Male	30 - 44	1 year of college
White / Caucasian	Employed, working 40 or more hours per week	Married	Liberal	Very good	Yes	A plan through your employer		Not covered	Covered	Not covered	Covered	Covered	Covered	Unsure/Don't know	Unsure/Don't know	Not covered	Covered	Covered	Not covered	Not covered	Covered	Not covered	Covered	Covered	SHOULD be covered	SHOULD be covered	SHOULD NOT be covered	SHOULD be covered	SHOULD be covered	Unsure/Don't know	SHOULD NOT be covered	SHOULD NOT be covered	SHOULD NOT be covered	SHOULD be covered	SHOULD be covered	SHOULD NOT be covered	SHOULD be covered	SHOULD be covered	SHOULD be covered	SHOULD be covered	SHOULD be covered	Male	30 - 44	Graduated from college
Asian / Pacific Islander	Employed, working 1-39 hours per week	Married	Moderate, middle of the road	Good	Yes	A plan through your spouse's employer		Covered	Covered	Covered	Covered	Covered	Covered	Covered	Covered	Covered	Covered	Covered	Covered	Covered	Covered	Covered	Covered	Covered	SHOULD be covered	SHOULD be covered	SHOULD be covered	SHOULD be covered	SHOULD be covered	SHOULD be covered	SHOULD be covered	SHOULD be covered	SHOULD be covered	SHOULD be covered	SHOULD be covered	SHOULD be covered	SHOULD be covered	SHOULD be covered	SHOULD be covered	SHOULD be covered	SHOULD be covered	Male	30 - 44	2 years of college
Black or African American	Disabled, not able to work	Never married	Extremely Conservative	Poor	Yes	A plan you purchased yourself from either an insurance company or a state or federal marketplace		Not covered	Not covered	Not covered	Not covered	Covered	Not covered	Not covered	Not covered	Not covered	Not covered	Not covered	Not covered	Not covered	Not covered	Not covered	Not covered	Not covered	SHOULD NOT be covered	SHOULD NOT be covered	SHOULD be covered	SHOULD NOT be covered	SHOULD NOT be covered	SHOULD be covered	SHOULD NOT be covered	SHOULD NOT be covered	SHOULD NOT be covered	SHOULD be covered	SHOULD NOT be covered	SHOULD NOT be covered	SHOULD NOT be covered	SHOULD NOT be covered	SHOULD NOT be covered	SHOULD be covered	SHOULD be covered	Male	18 - 29	9th grade
White / Caucasian	Employed, working 40 or more hours per week	Never married	Slightly Conservative	Good	Yes	A plan through your employer		Unsure/Don't know	Unsure/Don't know	Unsure/Don't know	Unsure/Don't know	Unsure/Don't know	Unsure/Don't know	Unsure/Don't know	Unsure/Don't know	Unsure/Don't know	Unsure/Don't know	Unsure/Don't know	Unsure/Don't know	Unsure/Don't know	Unsure/Don't know	Unsure/Don't know	Unsure/Don't know	Unsure/Don't know	Unsure/Don't know	Unsure/Don't know	Unsure/Don't know	Unsure/Don't know	Unsure/Don't know	Unsure/Don't know	Unsure/Don't know	Unsure/Don't know	Unsure/Don't know	Unsure/Don't know	Unsure/Don't know	Unsure/Don't know	Unsure/Don't know	Unsure/Don't know	Unsure/Don't know	Unsure/Don't know	Unsure/Don't know	Male	30 - 44	Graduated from college
White / Caucasian	Employed, working 1-39 hours per week	Divorced	Liberal	Good	Yes	A plan through your employer		Unsure/Don't know	Unsure/Don't know	Unsure/Don't know	Unsure/Don't know	Unsure/Don't know	Unsure/Don't know	Unsure/Don't know	Unsure/Don't know	Unsure/Don't know	Unsure/Don't know	Unsure/Don't know	Unsure/Don't know	Unsure/Don't know	Covered	Unsure/Don't know	Unsure/Don't know	Unsure/Don't know	SHOULD be covered	SHOULD be covered	SHOULD be covered	SHOULD be covered	SHOULD be covered	SHOULD be covered	Unsure/Don't know	Unsure/Don't know	SHOULD NOT be covered	SHOULD NOT be covered	SHOULD be covered	SHOULD be covered	SHOULD be covered	SHOULD be covered	SHOULD be covered	SHOULD be covered	SHOULD be covered	Male	45 - 59	Graduated from college
White / Caucasian	Employed, working 40 or more hours per week	Married	Conservative	Very good	Yes	A plan through your employer		Not covered	Covered	Not covered	Not covered	Not covered	Not covered	Covered	Covered	Not covered	Covered	Covered	Not covered	Covered	Not covered	Covered	Not covered	Not covered	SHOULD be covered	SHOULD be covered	SHOULD be covered	SHOULD be covered	SHOULD be covered	SHOULD be covered	SHOULD be covered	SHOULD NOT be covered	SHOULD NOT be covered	SHOULD be covered	SHOULD be covered	SHOULD NOT be covered	SHOULD be covered	SHOULD be covered	SHOULD be covered	SHOULD be covered	SHOULD be covered	Male	45 - 59	Completed graduate school
Hispanic American	Employed, working 1-39 hours per week	Married	Liberal	Good	Yes	A plan through your employer		Not covered	Covered	Covered	Covered	Covered	Not covered	Not covered	Not covered	Covered	Covered	Covered	Not covered	Not covered	Not covered	Not covered	Not covered	Not covered	SHOULD be covered	SHOULD be covered	SHOULD be covered	SHOULD be covered	SHOULD be covered	SHOULD be covered	SHOULD NOT be covered	SHOULD NOT be covered	SHOULD be covered	SHOULD be covered	SHOULD be covered	SHOULD NOT be covered	SHOULD be covered	SHOULD be covered	SHOULD be covered	SHOULD be covered	SHOULD NOT be covered	Male	30 - 44	Graduated from college
Black or African American	Employed, working 1-39 hours per week	Married	Extremely Liberal	Very good	Yes	A plan through your employer		Covered	Covered	Covered	Covered	Covered	Covered	Covered	Covered	Covered	Covered	Covered	Not covered	Not covered	Covered	Covered	Covered	Not covered	SHOULD be covered	SHOULD be covered	SHOULD be covered	SHOULD be covered	SHOULD be covered	SHOULD be covered	SHOULD be covered	SHOULD be covered	SHOULD be covered	SHOULD be covered	SHOULD be covered	SHOULD be covered	SHOULD NOT be covered	SHOULD be covered	SHOULD be covered	SHOULD be covered	SHOULD be covered	Male	45 - 59	Graduated from college
Black or African American	Employed, working 40 or more hours per week	Divorced	Slightly Conservative	Very good	Yes	A plan through your employer		Covered	Covered	Covered	Covered	Covered	Covered	Covered	Covered	Covered	Covered	Covered	Covered	Covered	Covered	Covered	Covered	Not covered	SHOULD be covered	SHOULD be covered	SHOULD be covered	SHOULD be covered	SHOULD be covered	SHOULD be covered	SHOULD be covered	SHOULD be covered	SHOULD be covered	SHOULD be covered	SHOULD be covered	SHOULD be covered	SHOULD be covered	SHOULD be covered	SHOULD be covered	SHOULD be covered	SHOULD be covered	Male	30 - 44	Graduated from college
White / Caucasian	Employed, working 1-39 hours per week	Never married	Moderate, middle of the road	Good	No			Covered	Covered	Covered	Covered	Covered	Covered	Covered	Covered	Covered	Covered	Covered	Covered	Covered	Covered	Covered	Covered	Covered	SHOULD be covered	SHOULD be covered	SHOULD be covered	SHOULD be covered	SHOULD be covered	SHOULD be covered	SHOULD be covered	SHOULD be covered	SHOULD be covered	SHOULD be covered	SHOULD be covered	SHOULD be covered	SHOULD be covered	SHOULD be covered	SHOULD be covered	SHOULD be covered	SHOULD be covered	Male	18 - 29	Graduated from high school
White / Caucasian	Employed, working 1-39 hours per week	Never married	Slightly Conservative	Fair	Yes	Medicaid		Covered	Covered	Unsure/Don't know	Not covered	Covered	Not covered	Not covered	Unsure/Don't know	Unsure/Don't know	Not covered	Covered	Not covered	Covered	Not covered	Unsure/Don't know	Not covered	Covered	SHOULD be covered	SHOULD be covered	SHOULD be covered	SHOULD be covered	SHOULD be covered	SHOULD be covered	SHOULD be covered	SHOULD NOT be covered	SHOULD be covered	SHOULD be covered	SHOULD be covered	SHOULD be covered	SHOULD be covered	SHOULD be covered	SHOULD be covered	SHOULD NOT be covered	SHOULD be covered	Male	45 - 59	1 year of college
White / Caucasian	Employed, working 1-39 hours per week	Married	Slightly Liberal	Fair	Yes	A plan through your employer		Not covered	Covered	Covered	Not covered	Covered	Not covered	Not covered	Covered	Not covered	Not covered	Covered	Not covered	Not covered	Not covered	Not covered	Not covered	Not covered	SHOULD be covered	SHOULD be covered	SHOULD be covered	SHOULD be covered	SHOULD be covered	SHOULD be covered	SHOULD be covered	SHOULD be covered	SHOULD be covered	SHOULD be covered	SHOULD be covered	SHOULD be covered	SHOULD be covered	SHOULD be covered	SHOULD be covered	SHOULD be covered	SHOULD be covered	Male	45 - 59	Completed graduate school
White / Caucasian	Employed, working 40 or more hours per week	Never married	Conservative	Excellent	No			Unsure/Don't know	Unsure/Don't know	Unsure/Don't know	Unsure/Don't know	Unsure/Don't know	Unsure/Don't know	Unsure/Don't know	Unsure/Don't know	Unsure/Don't know	Unsure/Don't know	Unsure/Don't know	Unsure/Don't know	Unsure/Don't know	Unsure/Don't know	Unsure/Don't know	Unsure/Don't know	Unsure/Don't know	SHOULD be covered	SHOULD be covered	SHOULD be covered	SHOULD be covered	SHOULD be covered	SHOULD be covered	SHOULD be covered	SHOULD be covered	SHOULD be covered	SHOULD be covered	SHOULD be covered	SHOULD be covered	SHOULD be covered	SHOULD be covered	SHOULD be covered	SHOULD be covered	SHOULD be covered	Male	30 - 44	Graduated from college
White / Caucasian	Employed, working 40 or more hours per week	Never married	Moderate, middle of the road	Good	Yes	A plan through your employer		Not covered	Not covered	Not covered	Not covered	Not covered	Not covered	Not covered	Not covered	Not covered	Not covered	Not covered	Not covered	Not covered	Not covered	Not covered	Not covered	Not covered	Unsure/Don't know	Unsure/Don't know	Unsure/Don't know	Unsure/Don't know	Unsure/Don't know	Unsure/Don't know	Unsure/Don't know	Unsure/Don't know	Unsure/Don't know	Unsure/Don't know	Unsure/Don't know	Unsure/Don't know	Unsure/Don't know	Unsure/Don't know	Unsure/Don't know	Unsure/Don't know	Unsure/Don't know	Male	45 - 59	Completed graduate school
Asian / Pacific Islander	Not employed, looking for work	Married	Conservative	Excellent	Yes	Medicare		Unsure/Don't know	Unsure/Don't know	Unsure/Don't know	Unsure/Don't know	Unsure/Don't know	Unsure/Don't know	Unsure/Don't know	Unsure/Don't know	Unsure/Don't know	Unsure/Don't know	Unsure/Don't know	Unsure/Don't know	Unsure/Don't know	Unsure/Don't know	Unsure/Don't know	Unsure/Don't know	Unsure/Don't know	SHOULD be covered	SHOULD be covered	SHOULD be covered	SHOULD be covered	SHOULD be covered	SHOULD be covered	SHOULD NOT be covered	SHOULD NOT be covered	SHOULD NOT be covered	SHOULD be covered	SHOULD NOT be covered	SHOULD be covered	SHOULD be covered	SHOULD be covered	SHOULD be covered	SHOULD be covered	SHOULD be covered	Male	30 - 44	Completed graduate school
Hispanic American	Employed, working 1-39 hours per week	Never married	Conservative	Very good	No			Covered	Covered	Covered	Covered	Not covered	Not covered	Not covered	Not covered	Not covered	Not covered	Covered	Not covered	Covered	Not covered	Covered	Covered	Covered	SHOULD be covered	SHOULD be covered	SHOULD be covered	SHOULD be covered	SHOULD be covered	SHOULD NOT be covered	SHOULD NOT be covered	SHOULD NOT be covered	SHOULD be covered	SHOULD NOT be covered	SHOULD be covered	SHOULD NOT be covered	SHOULD be covered	SHOULD be covered	SHOULD be covered	SHOULD NOT be covered	SHOULD be covered	Male	18 - 29	1 year of college
Black or African American	Employed, working 1-39 hours per week	Married	Slightly Conservative	Good	No			Covered	Covered	Covered	Covered	Covered	Not covered	Covered	Covered	Not covered	Covered	Covered	Covered	Not covered	Covered	Covered	Not covered	Covered	SHOULD be covered	SHOULD be covered	SHOULD be covered	SHOULD be covered	SHOULD be covered	SHOULD be covered	SHOULD be covered	SHOULD be covered	SHOULD be covered	SHOULD be covered	SHOULD be covered	SHOULD be covered	SHOULD be covered	SHOULD be covered	SHOULD be covered	SHOULD be covered	SHOULD be covered	Male	45 - 59	2 years of college
White / Caucasian	Employed, working 40 or more hours per week	Married	Moderate, middle of the road	Very good	Yes	A plan through your employer		Covered	Covered	Unsure/Don't know	Covered	Covered	Unsure/Don't know	Unsure/Don't know	Unsure/Don't know	Unsure/Don't know	Unsure/Don't know	Covered	Unsure/Don't know	Covered	Unsure/Don't know	Covered	Unsure/Don't know	Covered	SHOULD be covered	SHOULD be covered	SHOULD be covered	SHOULD be covered	SHOULD be covered	SHOULD be covered	SHOULD be covered	SHOULD be covered	SHOULD be covered	SHOULD be covered	SHOULD be covered	SHOULD be covered	SHOULD be covered	SHOULD be covered	SHOULD be covered	SHOULD be covered	SHOULD be covered	Male	30 - 44	Graduated from high school
White / Caucasian	Employed, working 40 or more hours per week	Married	Slightly Conservative	Very good	Yes	A plan through your employer		Unsure/Don't know	Covered	Unsure/Don't know	Unsure/Don't know	Covered	Unsure/Don't know	Unsure/Don't know	Unsure/Don't know	Unsure/Don't know	Covered	Covered	Unsure/Don't know	Covered	Unsure/Don't know	Unsure/Don't know	Unsure/Don't know	Unsure/Don't know	SHOULD be covered	SHOULD be covered	SHOULD be covered	SHOULD be covered	SHOULD be covered	SHOULD be covered	SHOULD NOT be covered	SHOULD NOT be covered	SHOULD be covered	SHOULD be covered	SHOULD be covered	SHOULD NOT be covered	SHOULD be covered	SHOULD be covered	SHOULD be covered	SHOULD be covered	SHOULD be covered	Male	30 - 44	2 years of college
White / Caucasian	Employed, working 1-39 hours per week	Married	Liberal	Very good	Yes	Other (please specify):	obomacare	Unsure/Don't know	Unsure/Don't know	Unsure/Don't know	Unsure/Don't know	Unsure/Don't know	Not covered	Not covered	Not covered	Not covered	Unsure/Don't know	Unsure/Don't know	Not covered	Not covered	Not covered	Unsure/Don't know	Not covered	Unsure/Don't know	SHOULD be covered	SHOULD be covered	SHOULD be covered	SHOULD be covered	SHOULD be covered	SHOULD be covered	SHOULD be covered	SHOULD NOT be covered	SHOULD be covered	SHOULD be covered	SHOULD be covered	Unsure/Don't know	SHOULD be covered	SHOULD be covered	SHOULD be covered	SHOULD be covered	SHOULD be covered	Male	30 - 44	2 years of college
White / Caucasian	Not employed, NOT looking for work	Never married	Extremely Liberal	Fair	Yes	Medicaid		Covered	Covered	Unsure/Don't know	Covered	Covered	Unsure/Don't know	Not covered	Unsure/Don't know	Unsure/Don't know	Covered	Covered	Not covered	Not covered	Not covered	Covered	Unsure/Don't know	Unsure/Don't know	SHOULD be covered	SHOULD be covered	SHOULD be covered	SHOULD be covered	SHOULD be covered	SHOULD be covered	SHOULD be covered	SHOULD be covered	SHOULD be covered	SHOULD be covered	SHOULD be covered	SHOULD be covered	SHOULD be covered	SHOULD be covered	SHOULD be covered	SHOULD be covered	SHOULD be covered	Male	30 - 44	2 years of college
Asian / Pacific Islander	Employed, working 1-39 hours per week	Married	Moderate, middle of the road	Good	Yes	A plan through your employer		Not covered	Covered	Not covered	Covered	Covered	Unsure/Don't know	Unsure/Don't know	Not covered	Not covered	Not covered	Not covered	Covered	Covered	Covered	Not covered	Not covered	Not covered	SHOULD be covered	SHOULD be covered	SHOULD be covered	SHOULD be covered	SHOULD be covered	SHOULD be covered	SHOULD NOT be covered	SHOULD NOT be covered	SHOULD be covered	SHOULD be covered	SHOULD be covered	SHOULD NOT be covered	SHOULD be covered	SHOULD be covered	SHOULD be covered	SHOULD be covered	SHOULD be covered	Male	30 - 44	Graduated from college
Black or African American	Employed, working 40 or more hours per week	Never married	Moderate, middle of the road	Very good	No			Unsure/Don't know	Covered	Unsure/Don't know	Unsure/Don't know	Covered	Unsure/Don't know	Covered	Covered	Unsure/Don't know	Unsure/Don't know	Covered	Unsure/Don't know	Covered	Covered	Covered	Unsure/Don't know	Covered	SHOULD be covered	SHOULD be covered	SHOULD be covered	SHOULD be covered	SHOULD be covered	SHOULD be covered	SHOULD be covered	Unsure/Don't know	SHOULD be covered	SHOULD be covered	SHOULD be covered	SHOULD be covered	SHOULD be covered	SHOULD be covered	SHOULD be covered	SHOULD be covered	SHOULD be covered	Male	30 - 44	Graduated from college
White / Caucasian	Disabled, not able to work	Never married	Moderate, middle of the road	Good	Yes	Medicare		Unsure/Don't know	Unsure/Don't know	Unsure/Don't know	Unsure/Don't know	Unsure/Don't know	Unsure/Don't know	Unsure/Don't know	Unsure/Don't know	Unsure/Don't know	Unsure/Don't know	Unsure/Don't know	Unsure/Don't know	Unsure/Don't know	Unsure/Don't know	Unsure/Don't know	Unsure/Don't know	Unsure/Don't know	Unsure/Don't know	Unsure/Don't know	Unsure/Don't know	Unsure/Don't know	Unsure/Don't know	Unsure/Don't know	Unsure/Don't know	Unsure/Don't know	Unsure/Don't know	Unsure/Don't know	Unsure/Don't know	Unsure/Don't know	Unsure/Don't know	Unsure/Don't know	Unsure/Don't know	Unsure/Don't know	Unsure/Don't know	Male	45 - 59	Graduated from high school
White / Caucasian	Employed, working 40 or more hours per week	Never married	Moderate, middle of the road	Very good	Yes	A plan through your employer		Covered	Covered	Covered	Covered	Covered	Covered	Covered	Covered	Covered	Covered	Covered	Not covered	Covered	Not covered	Covered	Covered	Covered	SHOULD be covered	SHOULD be covered	SHOULD be covered	SHOULD be covered	SHOULD be covered	SHOULD be covered	SHOULD be covered	SHOULD be covered	SHOULD be covered	SHOULD be covered	SHOULD be covered	SHOULD be covered	SHOULD be covered	SHOULD be covered	SHOULD be covered	SHOULD be covered	SHOULD be covered	Male	30 - 44	2 years of college
White / Caucasian	Employed, working 40 or more hours per week	Divorced	Moderate, middle of the road	Very good	Yes	A plan through your employer		Covered	Covered	Covered	Covered	Covered	Not covered	Not covered	Unsure/Don't know	Not covered	Covered	Covered	Covered	Covered	Covered	Not covered	Covered	Covered	SHOULD be covered	SHOULD be covered	SHOULD be covered	SHOULD be covered	SHOULD be covered	SHOULD be covered	SHOULD NOT be covered	SHOULD NOT be covered	SHOULD be covered	SHOULD be covered	SHOULD be covered	SHOULD NOT be covered	SHOULD be covered	SHOULD be covered	SHOULD be covered	SHOULD be covered	SHOULD be covered	Male	45 - 59	Completed graduate school
White / Caucasian	Employed, working 40 or more hours per week	Married	Slightly Conservative	Very good	Yes	A plan through your employer		Covered	Covered	Covered	Covered	Covered	Covered	Covered	Covered	Covered	Covered	Covered	Covered	Covered	Covered	Covered	Covered	Covered	SHOULD be covered	SHOULD be covered	SHOULD be covered	SHOULD be covered	SHOULD be covered	SHOULD be covered	SHOULD be covered	SHOULD be covered	SHOULD be covered	SHOULD be covered	SHOULD be covered	SHOULD be covered	SHOULD be covered	SHOULD be covered	SHOULD be covered	SHOULD be covered	SHOULD be covered	Male	45 - 59	Graduated from college
Asian / Pacific Islander	Employed, working 40 or more hours per week	Married	Conservative	Very good	Yes	A plan through your employer		Covered	Covered	Covered	Covered	Covered	Covered	Unsure/Don't know	Unsure/Don't know	Covered	Unsure/Don't know	Covered	Unsure/Don't know	Unsure/Don't know	Covered	Covered	Covered	Covered	SHOULD be covered	SHOULD be covered	SHOULD be covered	SHOULD be covered	SHOULD be covered	SHOULD be covered	SHOULD NOT be covered	SHOULD NOT be covered	SHOULD be covered	SHOULD be covered	SHOULD be covered	SHOULD be covered	SHOULD be covered	SHOULD be covered	SHOULD be covered	SHOULD be covered	SHOULD be covered	Male	30 - 44	Graduated from college
White / Caucasian	Employed, working 40 or more hours per week	Married	Moderate, middle of the road	Very good	Yes	A plan through your spouse's employer		Unsure/Don't know	Unsure/Don't know	Unsure/Don't know	Unsure/Don't know	Unsure/Don't know	Unsure/Don't know	Unsure/Don't know	Unsure/Don't know	Unsure/Don't know	Unsure/Don't know	Unsure/Don't know	Unsure/Don't know	Unsure/Don't know	Covered	Unsure/Don't know	Unsure/Don't know	Covered	SHOULD be covered	SHOULD be covered	SHOULD be covered	SHOULD be covered	SHOULD be covered	SHOULD be covered	SHOULD be covered	SHOULD be covered	SHOULD be covered	SHOULD be covered	SHOULD be covered	SHOULD be covered	SHOULD be covered	SHOULD be covered	SHOULD be covered	SHOULD be covered	SHOULD be covered	Male	30 - 44	Graduated from college
White / Caucasian	Employed, working 40 or more hours per week	Never married	Conservative	Good	Yes	A plan through your employer		Covered	Covered	Not covered	Covered	Covered	Covered	Not covered	Not covered	Covered	Not covered	Not covered	Not covered	Not covered	Not covered	Covered	Covered	Not covered	SHOULD be covered	SHOULD be covered	SHOULD be covered	SHOULD be covered	SHOULD be covered	SHOULD be covered	SHOULD be covered	SHOULD be covered	SHOULD be covered	SHOULD NOT be covered	SHOULD be covered	SHOULD NOT be covered	SHOULD be covered	SHOULD be covered	SHOULD be covered	SHOULD be covered	SHOULD be covered	Male	45 - 59	Graduated from college
Black or African American	Employed, working 1-39 hours per week	Never married	Moderate, middle of the road	Very good	Yes	Medicare		Covered	Covered	Covered	Covered	Covered	Covered	Covered	Covered	Covered	Covered	Covered	Covered	Covered	Covered	Covered	Covered	Covered	Unsure/Don't know	Unsure/Don't know	Unsure/Don't know	Unsure/Don't know	Unsure/Don't know	Unsure/Don't know	Unsure/Don't know	Unsure/Don't know	Unsure/Don't know	Unsure/Don't know	Unsure/Don't know	Unsure/Don't know	Unsure/Don't know	Unsure/Don't know	Unsure/Don't know	Unsure/Don't know	Unsure/Don't know	Male	30 - 44	2 years of college
Black or African American	Employed, working 1-39 hours per week	Never married	Moderate, middle of the road	Very good	Yes	A plan through your employer		Unsure/Don't know	Unsure/Don't know	Unsure/Don't know	Unsure/Don't know	Unsure/Don't know	Unsure/Don't know	Unsure/Don't know	Unsure/Don't know	Unsure/Don't know	Unsure/Don't know	Unsure/Don't know	Unsure/Don't know	Unsure/Don't know	Unsure/Don't know	Unsure/Don't know	Unsure/Don't know	Unsure/Don't know	Unsure/Don't know	Unsure/Don't know	Unsure/Don't know	Unsure/Don't know	Unsure/Don't know	Unsure/Don't know	Unsure/Don't know	Unsure/Don't know	Unsure/Don't know	Unsure/Don't know	Unsure/Don't know	Unsure/Don't know	Unsure/Don't know	Unsure/Don't know	Unsure/Don't know	Unsure/Don't know	Unsure/Don't know	Male	45 - 59	Graduated from college
White / Caucasian	Employed, working 40 or more hours per week	Married	Moderate, middle of the road	Very good	Yes	A plan through your employer		Unsure/Don't know	Covered	Unsure/Don't know	Unsure/Don't know	Unsure/Don't know	Unsure/Don't know	Unsure/Don't know	Unsure/Don't know	Unsure/Don't know	Unsure/Don't know	Covered	Covered	Covered	Unsure/Don't know	Not covered	Unsure/Don't know	Unsure/Don't know	SHOULD be covered	SHOULD be covered	SHOULD be covered	SHOULD be covered	SHOULD be covered	SHOULD be covered	SHOULD be covered	SHOULD be covered	SHOULD be covered	SHOULD be covered	SHOULD be covered	SHOULD be covered	SHOULD be covered	SHOULD be covered	SHOULD be covered	SHOULD be covered	SHOULD be covered	Male	45 - 59	Completed graduate school
White / Caucasian	Not employed, looking for work	Never married	Conservative	Very good	Yes	Medicare		Covered	Covered	Covered	Covered	Covered	Covered	Covered	Covered	Covered	Covered	Covered	Covered	Covered	Covered	Covered	Covered	Covered	SHOULD NOT be covered	SHOULD NOT be covered	SHOULD NOT be covered	SHOULD NOT be covered	SHOULD NOT be covered	SHOULD NOT be covered	SHOULD NOT be covered	SHOULD NOT be covered	SHOULD NOT be covered	SHOULD NOT be covered	SHOULD NOT be covered	SHOULD NOT be covered	SHOULD NOT be covered	SHOULD NOT be covered	SHOULD NOT be covered	SHOULD NOT be covered	SHOULD NOT be covered	Male	45 - 59	Graduated from high school
White / Caucasian	Employed, working 40 or more hours per week	Married	Conservative	Very good	Yes	A plan through your employer		Covered	Covered	Not covered	Covered	Covered	Not covered	Not covered	Not covered	Not covered	Not covered	Covered	Not covered	Covered	Covered	Covered	Not covered	Covered	SHOULD be covered	SHOULD be covered	SHOULD NOT be covered	SHOULD be covered	SHOULD be covered	SHOULD NOT be covered	SHOULD NOT be covered	SHOULD NOT be covered	SHOULD NOT be covered	SHOULD be covered	SHOULD be covered	SHOULD NOT be covered	SHOULD NOT be covered	SHOULD be covered	SHOULD be covered	SHOULD NOT be covered	SHOULD be covered	Male	45 - 59	Graduated from college
White / Caucasian	Employed, working 1-39 hours per week	Married	Moderate, middle of the road	Very good	Yes	A plan you purchased yourself from either an insurance company or a state or federal marketplace		Not covered	Not covered	Not covered	Covered	Not covered	Unsure/Don't know	Unsure/Don't know	Not covered	Unsure/Don't know	Not covered	Not covered	Not covered	Covered	Covered	Covered	Not covered	Not covered	Unsure/Don't know	SHOULD NOT be covered	Unsure/Don't know	SHOULD be covered	SHOULD NOT be covered	SHOULD NOT be covered	SHOULD NOT be covered	SHOULD be covered	SHOULD NOT be covered	Unsure/Don't know	Unsure/Don't know	Unsure/Don't know	SHOULD NOT be covered	SHOULD be covered	SHOULD NOT be covered	SHOULD NOT be covered	SHOULD be covered	Male	45 - 59	Completed graduate school
White / Caucasian	Employed, working 40 or more hours per week	Married	Liberal	Very good	Yes	A plan through your employer		Covered	Covered	Unsure/Don't know	Covered	Covered	Covered	Unsure/Don't know	Unsure/Don't know	Covered	Unsure/Don't know	Covered	Not covered	Unsure/Don't know	Not covered	Covered	Unsure/Don't know	Covered	SHOULD be covered	SHOULD be covered	SHOULD be covered	SHOULD be covered	SHOULD be covered	SHOULD be covered	SHOULD be covered	SHOULD be covered	SHOULD be covered	SHOULD be covered	SHOULD be covered	Unsure/Don't know	SHOULD be covered	SHOULD be covered	SHOULD be covered	SHOULD be covered	SHOULD be covered	Male	45 - 59	2 years of college
White / Caucasian	Disabled, not able to work	Divorced	Moderate, middle of the road	Fair	Yes	Other (please specify):	medical	Covered	Covered	Covered	Covered	Covered	Covered	Covered	Covered	Covered	Not covered	Covered	Covered	Covered	Not covered	Not covered	Not covered	Covered	SHOULD be covered	SHOULD be covered	SHOULD NOT be covered	SHOULD be covered	SHOULD be covered	SHOULD be covered	SHOULD be covered	SHOULD NOT be covered	SHOULD NOT be covered	SHOULD be covered	SHOULD be covered	SHOULD NOT be covered	SHOULD be covered	SHOULD be covered	SHOULD NOT be covered	SHOULD NOT be covered	SHOULD be covered	Male	45 - 59	Graduated from high school
White / Caucasian	Employed, working 1-39 hours per week	Married	Extremely Conservative	Very good	Yes	A plan through your employer		Covered	Covered	Unsure/Don't know	Covered	Covered	Unsure/Don't know	Unsure/Don't know	Covered	Covered	Unsure/Don't know	Covered	Covered	Covered	Unsure/Don't know	Covered	Covered	Covered	SHOULD be covered	SHOULD be covered	SHOULD be covered	SHOULD be covered	SHOULD be covered	SHOULD be covered	SHOULD be covered	SHOULD be covered	SHOULD be covered	SHOULD be covered	SHOULD be covered	SHOULD be covered	SHOULD be covered	SHOULD be covered	SHOULD be covered	SHOULD be covered	SHOULD be covered	Male	45 - 59	Graduated from college
Hispanic American	Employed, working 40 or more hours per week	Married	Moderate, middle of the road	Very good	Yes	A plan through your employer		Covered	Covered	Covered	Covered	Covered	Covered	Covered	Covered	Covered	Covered	Covered	Covered	Covered	Covered	Covered	Covered	Covered	SHOULD be covered	SHOULD be covered	SHOULD be covered	SHOULD be covered	SHOULD be covered	SHOULD be covered	SHOULD be covered	SHOULD be covered	SHOULD be covered	SHOULD be covered	SHOULD be covered	SHOULD be covered	SHOULD be covered	SHOULD be covered	SHOULD be covered	SHOULD be covered	SHOULD be covered	Male	30 - 44	Completed graduate school
Hispanic American	Employed, working 40 or more hours per week	Never married	Moderate, middle of the road	Very good	Yes	A plan through your employer		Unsure/Don't know	Covered	Covered	Unsure/Don't know	Unsure/Don't know	Unsure/Don't know	Unsure/Don't know	Unsure/Don't know	Unsure/Don't know	Covered	Unsure/Don't know	Unsure/Don't know	Covered	Unsure/Don't know	Unsure/Don't know	Covered	Unsure/Don't know	SHOULD be covered	SHOULD be covered	SHOULD be covered	SHOULD be covered	SHOULD be covered	SHOULD be covered	SHOULD be covered	SHOULD be covered	SHOULD be covered	SHOULD be covered	SHOULD be covered	SHOULD be covered	SHOULD be covered	SHOULD be covered	SHOULD be covered	SHOULD be covered	SHOULD be covered	Male	45 - 59	2 years of college
White / Caucasian	Employed, working 40 or more hours per week	Married	Conservative	Very good	No			Not covered	Not covered	Not covered	Not covered	Not covered	Not covered	Not covered	Not covered	Not covered	Not covered	Not covered	Not covered	Not covered	Covered	Covered	Not covered	Not covered	SHOULD NOT be covered	SHOULD NOT be covered	SHOULD NOT be covered	SHOULD NOT be covered	SHOULD NOT be covered	SHOULD NOT be covered	SHOULD NOT be covered	SHOULD NOT be covered	SHOULD NOT be covered	SHOULD NOT be covered	SHOULD NOT be covered	SHOULD NOT be covered	SHOULD NOT be covered	SHOULD NOT be covered	SHOULD NOT be covered	SHOULD NOT be covered	SHOULD NOT be covered	Male	30 - 44	2 years of college
Asian / Pacific Islander	Employed, working 40 or more hours per week	Married	Slightly Liberal	Very good	Yes	A plan through your employer		Covered	Covered	Covered	Covered	Covered	Covered	Covered	Covered	Covered	Not covered	Covered	Not covered	Not covered	Covered	Not covered	Not covered	Covered	SHOULD be covered	SHOULD be covered	SHOULD be covered	SHOULD be covered	SHOULD be covered	SHOULD be covered	SHOULD be covered	SHOULD NOT be covered	SHOULD be covered	SHOULD NOT be covered	SHOULD be covered	SHOULD NOT be covered	SHOULD NOT be covered	SHOULD be covered	SHOULD be covered	SHOULD NOT be covered	SHOULD be covered	Male	45 - 59	Completed graduate school
White / Caucasian	Employed, working 1-39 hours per week	Never married	Conservative	Good	Yes	Medicaid		Covered	Covered	Unsure/Don't know	Unsure/Don't know	Covered	Unsure/Don't know	Unsure/Don't know	Covered	Unsure/Don't know	Covered	Covered	Unsure/Don't know	Unsure/Don't know	Covered	Covered	Covered	Covered	SHOULD be covered	SHOULD be covered	SHOULD NOT be covered	SHOULD be covered	SHOULD be covered	SHOULD be covered	SHOULD NOT be covered	SHOULD be covered	SHOULD be covered	SHOULD NOT be covered	SHOULD be covered	SHOULD NOT be covered	SHOULD be covered	SHOULD be covered	SHOULD be covered	SHOULD be covered	SHOULD be covered	Male	45 - 59	1 year of college
White / Caucasian	Employed, working 40 or more hours per week	Married	Moderate, middle of the road	Very good	No			Not covered	Not covered	Not covered	Not covered	Not covered	Not covered	Not covered	Not covered	Not covered	Not covered	Not covered	Not covered	Not covered	Not covered	Not covered	Not covered	Not covered	SHOULD be covered	SHOULD be covered	SHOULD be covered	SHOULD be covered	SHOULD be covered	SHOULD be covered	SHOULD be covered	SHOULD be covered	SHOULD be covered	SHOULD be covered	SHOULD be covered	SHOULD be covered	SHOULD be covered	SHOULD be covered	SHOULD be covered	SHOULD be covered	SHOULD be covered	Male	45 - 59	Graduated from high school
American Indian or Alaskan Native	Employed, working 40 or more hours per week	Married	Slightly Conservative	Very good	Yes	A plan through your employer		Unsure/Don't know	Unsure/Don't know	Unsure/Don't know	Unsure/Don't know	Unsure/Don't know	Unsure/Don't know	Unsure/Don't know	Unsure/Don't know	Unsure/Don't know	Unsure/Don't know	Unsure/Don't know	Unsure/Don't know	Unsure/Don't know	Unsure/Don't know	Unsure/Don't know	Unsure/Don't know	Unsure/Don't know	SHOULD NOT be covered	SHOULD NOT be covered	SHOULD NOT be covered	SHOULD NOT be covered	SHOULD NOT be covered	SHOULD NOT be covered	SHOULD NOT be covered	SHOULD NOT be covered	SHOULD NOT be covered	SHOULD NOT be covered	SHOULD NOT be covered	SHOULD NOT be covered	SHOULD NOT be covered	SHOULD NOT be covered	SHOULD NOT be covered	SHOULD NOT be covered	SHOULD NOT be covered	Male	45 - 59	Graduated from college
White / Caucasian	Employed, working 40 or more hours per week	Divorced	Extremely Liberal	Very good	Yes	A plan you purchased yourself from either an insurance company or a state or federal marketplace		Unsure/Don't know	Covered	Unsure/Don't know	Unsure/Don't know	Unsure/Don't know	Unsure/Don't know	Unsure/Don't know	Unsure/Don't know	Unsure/Don't know	Unsure/Don't know	Unsure/Don't know	Unsure/Don't know	Unsure/Don't know	Covered	Covered	Unsure/Don't know	Covered	SHOULD be covered	SHOULD be covered	SHOULD be covered	SHOULD be covered	SHOULD be covered	SHOULD be covered	SHOULD be covered	SHOULD be covered	Unsure/Don't know	SHOULD be covered	SHOULD NOT be covered	Unsure/Don't know	SHOULD NOT be covered	SHOULD be covered	SHOULD be covered	SHOULD be covered	SHOULD be covered	Male	30 - 44	Graduated from college
White / Caucasian	Disabled, not able to work	Never married	Slightly Liberal	Excellent	Yes	Medicare		Covered	Covered	Unsure/Don't know	Covered	Covered	Covered	Unsure/Don't know	Unsure/Don't know	Unsure/Don't know	Unsure/Don't know	Covered	Unsure/Don't know	Unsure/Don't know	Covered	Covered	Unsure/Don't know	Covered	SHOULD be covered	SHOULD be covered	SHOULD NOT be covered	SHOULD be covered	SHOULD NOT be covered	SHOULD be covered	SHOULD NOT be covered	SHOULD NOT be covered	SHOULD NOT be covered	SHOULD be covered	SHOULD be covered	SHOULD NOT be covered	SHOULD be covered	SHOULD be covered	SHOULD be covered	SHOULD NOT be covered	SHOULD be covered	Male	30 - 44	1 year of college
White / Caucasian	Employed, working 40 or more hours per week	Married	Moderate, middle of the road	Very good	Yes	A plan through your employer		Unsure/Don't know	Unsure/Don't know	Unsure/Don't know	Unsure/Don't know	Unsure/Don't know	Unsure/Don't know	Unsure/Don't know	Unsure/Don't know	Unsure/Don't know	Unsure/Don't know	Unsure/Don't know	Unsure/Don't know	Unsure/Don't know	Unsure/Don't know	Unsure/Don't know	Unsure/Don't know	Unsure/Don't know	SHOULD be covered	SHOULD be covered	SHOULD be covered	SHOULD be covered	SHOULD be covered	SHOULD be covered	SHOULD be covered	SHOULD be covered	SHOULD be covered	SHOULD be covered	SHOULD be covered	SHOULD be covered	SHOULD be covered	SHOULD be covered	SHOULD be covered	SHOULD be covered	SHOULD be covered	Male	45 - 59	Graduated from high school
White / Caucasian	Employed, working 40 or more hours per week	Married	Extremely Conservative	Very good	Yes	A plan through your employer		Not covered	Not covered	Not covered	Not covered	Not covered	Not covered	Not covered	Not covered	Not covered	Not covered	Not covered	Not covered	Not covered	Not covered	Not covered	Not covered	Not covered	SHOULD NOT be covered	SHOULD NOT be covered	SHOULD NOT be covered	SHOULD NOT be covered	SHOULD NOT be covered	SHOULD NOT be covered	SHOULD NOT be covered	SHOULD NOT be covered	SHOULD NOT be covered	SHOULD NOT be covered	SHOULD NOT be covered	SHOULD NOT be covered	SHOULD NOT be covered	SHOULD NOT be covered	SHOULD NOT be covered	SHOULD NOT be covered	SHOULD NOT be covered	Male	45 - 59	3 years of college
White / Caucasian	Not employed, looking for work	Divorced	Conservative	Very good	Yes	A plan you purchased yourself from either an insurance company or a state or federal marketplace		Not covered	Covered	Covered	Not covered	Not covered	Covered	Covered	Covered	Covered	Covered	Not covered	Covered	Covered	Not covered	Not covered	Covered	Not covered	SHOULD be covered	SHOULD be covered	SHOULD NOT be covered	SHOULD be covered	SHOULD be covered	SHOULD NOT be covered	SHOULD NOT be covered	SHOULD NOT be covered	SHOULD NOT be covered	SHOULD NOT be covered	SHOULD NOT be covered	SHOULD NOT be covered	SHOULD be covered	SHOULD NOT be covered	SHOULD NOT be covered	SHOULD NOT be covered	SHOULD NOT be covered	Male	45 - 59	3 years of college
Black or African American	Not employed, looking for work	Married	Moderate, middle of the road	Fair	Yes	A plan you purchased yourself from either an insurance company or a state or federal marketplace		Covered	Covered	Not covered	Covered	Not covered	Not covered	Not covered	Not covered	Covered	Not covered	Covered	Not covered	Covered	Covered	Covered	Covered	Covered	SHOULD be covered	SHOULD be covered	SHOULD NOT be covered	SHOULD be covered	SHOULD be covered	SHOULD be covered	SHOULD NOT be covered	SHOULD NOT be covered	SHOULD be covered	SHOULD be covered	SHOULD be covered	SHOULD NOT be covered	SHOULD be covered	SHOULD be covered	SHOULD be covered	SHOULD NOT be covered	SHOULD be covered	Male	45 - 59	10th grade
White / Caucasian	Employed, working 1-39 hours per week	Married	Moderate, middle of the road	Very good	Yes	A plan through your employer		Unsure/Don't know	Covered	Unsure/Don't know	Covered	Covered	Unsure/Don't know	Unsure/Don't know	Unsure/Don't know	Covered	Unsure/Don't know	Covered	Not covered	Covered	Covered	Covered	Covered	Covered	SHOULD be covered	SHOULD be covered	SHOULD be covered	SHOULD be covered	SHOULD be covered	SHOULD be covered	SHOULD be covered	SHOULD be covered	SHOULD be covered	SHOULD be covered	SHOULD be covered	SHOULD be covered	SHOULD be covered	SHOULD be covered	SHOULD be covered	SHOULD be covered	SHOULD be covered	Male	30 - 44	1 year of college
White / Caucasian	Employed, working 40 or more hours per week	Widowed	Slightly Liberal	Very good	Yes	A plan through your employer		Covered	Covered	Not covered	Covered	Covered	Not covered	Not covered	Not covered	Not covered	Covered	Covered	Not covered	Covered	Covered	Covered	Covered	Covered	SHOULD be covered	SHOULD be covered	SHOULD NOT be covered	SHOULD be covered	SHOULD be covered	SHOULD be covered	SHOULD NOT be covered	SHOULD NOT be covered	SHOULD be covered	SHOULD be covered	SHOULD be covered	SHOULD NOT be covered	SHOULD be covered	SHOULD be covered	SHOULD be covered	SHOULD be covered	SHOULD be covered	Female	45 - 59	Completed graduate school
White / Caucasian	Employed, working 1-39 hours per week	Married	Moderate, middle of the road	Excellent	Yes	A plan through your employer		Covered	Covered	Covered	Not covered	Covered	Covered	Not covered	Not covered	Covered	Not covered	Covered	Not covered	Not covered	Covered	Covered	Covered	Not covered	SHOULD be covered	SHOULD be covered	SHOULD be covered	SHOULD be covered	SHOULD be covered	SHOULD be covered	SHOULD be covered	SHOULD be covered	SHOULD be covered	SHOULD be covered	SHOULD be covered	SHOULD NOT be covered	SHOULD NOT be covered	SHOULD be covered	SHOULD be covered	SHOULD be covered	SHOULD be covered	Male	30 - 44	Completed graduate school
Black or African American	Employed, working 1-39 hours per week	Never married	Moderate, middle of the road	Good	Yes	Other (please specify):	caresource	Not covered	Not covered	Not covered	Not covered	Not covered	Covered	Not covered	Not covered	Covered	Not covered	Covered	Not covered	Not covered	Not covered	Not covered	Not covered	Not covered	SHOULD be covered	SHOULD be covered	SHOULD be covered	SHOULD be covered	SHOULD be covered	SHOULD be covered	SHOULD be covered	SHOULD be covered	SHOULD be covered	SHOULD be covered	SHOULD be covered	SHOULD be covered	SHOULD be covered	SHOULD be covered	SHOULD be covered	SHOULD be covered	SHOULD be covered	Male	18 - 29	Graduated from high school
White / Caucasian	Employed, working 40 or more hours per week	Married	Conservative	Good	Yes	A plan you purchased yourself from either an insurance company or a state or federal marketplace		Unsure/Don't know	Unsure/Don't know	Unsure/Don't know	Unsure/Don't know	Unsure/Don't know	Unsure/Don't know	Unsure/Don't know	Unsure/Don't know	Unsure/Don't know	Unsure/Don't know	Unsure/Don't know	Unsure/Don't know	Unsure/Don't know	Unsure/Don't know	Unsure/Don't know	Unsure/Don't know	Unsure/Don't know	SHOULD be covered	SHOULD be covered	SHOULD be covered	SHOULD be covered	SHOULD be covered	SHOULD NOT be covered	SHOULD be covered	SHOULD be covered	SHOULD be covered	SHOULD NOT be covered	SHOULD be covered	SHOULD NOT be covered	SHOULD NOT be covered	SHOULD be covered	SHOULD NOT be covered	SHOULD NOT be covered	SHOULD be covered	Male	30 - 44	Graduated from college
White / Caucasian	Employed, working 1-39 hours per week	Never married	Liberal	Good	Yes	A plan through your employer		Not covered	Not covered	Not covered	Not covered	Not covered	Not covered	Not covered	Unsure/Don't know	Not covered	Not covered	Not covered	Not covered	Covered	Not covered	Not covered	Unsure/Don't know	Not covered	SHOULD be covered	SHOULD be covered	SHOULD be covered	SHOULD be covered	SHOULD be covered	SHOULD be covered	SHOULD be covered	SHOULD be covered	SHOULD be covered	SHOULD be covered	SHOULD be covered	SHOULD be covered	SHOULD be covered	SHOULD be covered	SHOULD be covered	SHOULD be covered	SHOULD be covered	Male	45 - 59	Graduated from college
White / Caucasian	Employed, working 40 or more hours per week	Married	Liberal	Very good	Yes	A plan through your employer		Unsure/Don't know	Unsure/Don't know	Unsure/Don't know	Unsure/Don't know	Unsure/Don't know	Unsure/Don't know	Unsure/Don't know	Unsure/Don't know	Unsure/Don't know	Unsure/Don't know	Covered	Not covered	Not covered	Unsure/Don't know	Unsure/Don't know	Unsure/Don't know	Unsure/Don't know	SHOULD be covered	SHOULD be covered	SHOULD be covered	SHOULD be covered	SHOULD be covered	SHOULD be covered	SHOULD NOT be covered	SHOULD NOT be covered	SHOULD NOT be covered	SHOULD NOT be covered	SHOULD be covered	SHOULD NOT be covered	SHOULD be covered	SHOULD be covered	SHOULD be covered	SHOULD NOT be covered	SHOULD NOT be covered	Male	30 - 44	Graduated from college
White / Caucasian	Employed, working 40 or more hours per week	Divorced	Slightly Liberal	Very good	Yes	A plan through your employer		Not covered	Not covered	Not covered	Not covered	Not covered	Not covered	Not covered	Not covered	Not covered	Not covered	Not covered	Not covered	Not covered	Not covered	Not covered	Not covered	Not covered	SHOULD be covered	SHOULD be covered	SHOULD be covered	SHOULD be covered	SHOULD be covered	SHOULD be covered	SHOULD be covered	SHOULD NOT be covered	SHOULD be covered	SHOULD be covered	SHOULD be covered	SHOULD be covered	SHOULD be covered	SHOULD be covered	SHOULD be covered	SHOULD be covered	SHOULD be covered	Male	30 - 44	2 years of college
White / Caucasian	Employed, working 40 or more hours per week	Married	Conservative	Good	Yes	A plan through your employer		Not covered	Covered	Covered	Covered	Covered	Not covered	Not covered	Not covered	Not covered	Covered	Not covered	Not covered	Not covered	Covered	Not covered	Not covered	Not covered	SHOULD be covered	SHOULD be covered	SHOULD be covered	SHOULD be covered	SHOULD be covered	SHOULD be covered	SHOULD be covered	SHOULD be covered	SHOULD be covered	SHOULD be covered	SHOULD be covered	SHOULD be covered	SHOULD be covered	SHOULD be covered	SHOULD be covered	SHOULD be covered	SHOULD be covered	Male	30 - 44	Graduated from college
Asian / Pacific Islander	Employed, working 40 or more hours per week	Never married	Slightly Conservative	Good	Yes	A plan through your employer		Covered	Covered	Covered	Covered	Covered	Covered	Covered	Covered	Covered	Covered	Covered	Covered	Covered	Covered	Covered	Covered	Covered	SHOULD be covered	SHOULD be covered	SHOULD be covered	SHOULD be covered	SHOULD be covered	SHOULD be covered	SHOULD be covered	SHOULD be covered	SHOULD be covered	SHOULD be covered	SHOULD be covered	SHOULD be covered	SHOULD be covered	SHOULD be covered	SHOULD be covered	SHOULD be covered	SHOULD be covered	Male	30 - 44	Completed graduate school
White / Caucasian	Employed, working 40 or more hours per week	Married	Conservative	Good	Yes	A plan through your employer		Covered	Covered	Unsure/Don't know	Covered	Covered	Unsure/Don't know	Unsure/Don't know	Unsure/Don't know	Unsure/Don't know	Unsure/Don't know	Unsure/Don't know	Unsure/Don't know	Unsure/Don't know	Covered	Covered	Covered	Covered	SHOULD be covered	SHOULD be covered	Unsure/Don't know	SHOULD be covered	SHOULD be covered	SHOULD be covered	SHOULD be covered	SHOULD be covered	SHOULD be covered	SHOULD be covered	SHOULD be covered	SHOULD be covered	SHOULD be covered	SHOULD be covered	SHOULD be covered	SHOULD be covered	SHOULD be covered	Male	45 - 59	3 years of college
White / Caucasian	Employed, working 1-39 hours per week	Married	Moderate, middle of the road	Very good	Yes	A plan through your employer		Unsure/Don't know	Unsure/Don't know	Unsure/Don't know	Unsure/Don't know	Unsure/Don't know	Unsure/Don't know	Unsure/Don't know	Unsure/Don't know	Unsure/Don't know	Unsure/Don't know	Unsure/Don't know	Unsure/Don't know	Unsure/Don't know	Unsure/Don't know	Unsure/Don't know	Unsure/Don't know	Unsure/Don't know	Unsure/Don't know	Unsure/Don't know	Unsure/Don't know	Unsure/Don't know	Unsure/Don't know	Unsure/Don't know	Unsure/Don't know	Unsure/Don't know	Unsure/Don't know	Unsure/Don't know	Unsure/Don't know	Unsure/Don't know	Unsure/Don't know	Unsure/Don't know	Unsure/Don't know	Unsure/Don't know	Unsure/Don't know	Male	30 - 44	Completed graduate school
White / Caucasian	Not employed, looking for work	Never married	Slightly Liberal	Fair	No			Unsure/Don't know	Unsure/Don't know	Unsure/Don't know	Unsure/Don't know	Unsure/Don't know	Unsure/Don't know	Unsure/Don't know	Unsure/Don't know	Unsure/Don't know	Unsure/Don't know	Unsure/Don't know	Unsure/Don't know	Unsure/Don't know	Unsure/Don't know	Unsure/Don't know	Unsure/Don't know	Unsure/Don't know	SHOULD be covered	SHOULD be covered	SHOULD be covered	SHOULD be covered	SHOULD be covered	SHOULD be covered	SHOULD be covered	SHOULD be covered	SHOULD be covered	SHOULD be covered	SHOULD be covered	SHOULD NOT be covered	SHOULD be covered	SHOULD be covered	SHOULD be covered	SHOULD be covered	SHOULD be covered	Male	30 - 44	2 years of college
White / Caucasian	Employed, working 40 or more hours per week	Married	Slightly Conservative	Good	Yes	A plan through your employer		Not covered	Covered	Unsure/Don't know	Covered	Covered	Covered	Not covered	Unsure/Don't know	Covered	Not covered	Covered	Unsure/Don't know	Unsure/Don't know	Unsure/Don't know	Unsure/Don't know	Not covered	Not covered	SHOULD be covered	SHOULD be covered	SHOULD NOT be covered	SHOULD be covered	SHOULD be covered	SHOULD NOT be covered	SHOULD NOT be covered	SHOULD NOT be covered	SHOULD be covered	SHOULD NOT be covered	SHOULD be covered	SHOULD NOT be covered	SHOULD NOT be covered	SHOULD be covered	SHOULD NOT be covered	SHOULD NOT be covered	SHOULD NOT be covered	Male	30 - 44	1 year of college
White / Caucasian	Disabled, not able to work	Married	Conservative	Fair	Yes	A plan through your spouse's employer		Covered	Covered	Covered	Covered	Covered	Covered	Covered	Covered	Covered	Covered	Covered	Covered	Covered	Covered	Covered	Covered	Covered	SHOULD be covered	SHOULD be covered	SHOULD be covered	SHOULD be covered	SHOULD be covered	SHOULD be covered	SHOULD be covered	SHOULD be covered	SHOULD be covered	SHOULD be covered	SHOULD be covered	SHOULD be covered	SHOULD be covered	SHOULD be covered	SHOULD be covered	SHOULD be covered	SHOULD be covered	Male	45 - 59	Graduated from college
Hispanic American	Not employed, looking for work	Never married	Extremely Liberal	Very good	Yes	Medicare		Covered	Covered	Covered	Covered	Covered	Covered	Covered	Covered	Covered	Covered	Covered	Covered	Covered	Covered	Covered	Covered	Covered	Unsure/Don't know	Unsure/Don't know	Unsure/Don't know	Unsure/Don't know	Unsure/Don't know	Unsure/Don't know	Unsure/Don't know	Unsure/Don't know	Unsure/Don't know	Unsure/Don't know	Unsure/Don't know	Unsure/Don't know	Unsure/Don't know	Unsure/Don't know	Unsure/Don't know	Unsure/Don't know	Unsure/Don't know	Male	30 - 44	3 years of college
Hispanic American	Employed, working 1-39 hours per week	Married	Moderate, middle of the road	Excellent	Yes	Medicare		Covered	Covered	Covered	Covered	Covered	Covered	Covered	Covered	Covered	Covered	Covered	Covered	Covered	Covered	Covered	Covered	Covered	SHOULD be covered	SHOULD be covered	SHOULD be covered	SHOULD be covered	SHOULD be covered	SHOULD be covered	SHOULD be covered	SHOULD be covered	SHOULD be covered	SHOULD be covered	SHOULD be covered	SHOULD be covered	SHOULD be covered	SHOULD be covered	SHOULD be covered	SHOULD be covered	SHOULD be covered	Male	30 - 44	3 years of college
White / Caucasian	Retired	Divorced	Moderate, middle of the road	Good	No			Unsure/Don't know	Unsure/Don't know	Unsure/Don't know	Unsure/Don't know	Unsure/Don't know	Unsure/Don't know	Unsure/Don't know	Unsure/Don't know	Unsure/Don't know	Unsure/Don't know	Unsure/Don't know	Unsure/Don't know	Unsure/Don't know	Unsure/Don't know	Unsure/Don't know	Unsure/Don't know	Unsure/Don't know	Unsure/Don't know	Unsure/Don't know	Unsure/Don't know	Unsure/Don't know	Unsure/Don't know	Unsure/Don't know	Unsure/Don't know	Unsure/Don't know	Unsure/Don't know	Unsure/Don't know	Unsure/Don't know	Unsure/Don't know	Unsure/Don't know	Unsure/Don't know	Unsure/Don't know	Unsure/Don't know	Unsure/Don't know	Male	45 - 59	2 years of college
White / Caucasian	Not employed, looking for work	Never married	Slightly Conservative	Very good	Yes	A plan through your spouse's employer		Covered	Covered	Covered	Covered	Covered	Covered	Covered	Covered	Covered	Covered	Covered	Covered	Covered	Covered	Covered	Covered	Covered	SHOULD NOT be covered	SHOULD NOT be covered	SHOULD NOT be covered	SHOULD be covered	SHOULD NOT be covered	SHOULD NOT be covered	SHOULD NOT be covered	SHOULD be covered	SHOULD NOT be covered	SHOULD be covered	SHOULD be covered	SHOULD NOT be covered	SHOULD be covered	SHOULD NOT be covered	SHOULD be covered	SHOULD be covered	SHOULD be covered	Male	18 - 29	1 year of college
White / Caucasian	Employed, working 1-39 hours per week	Never married	Slightly Conservative	Fair	Yes	Medicaid		Unsure/Don't know	Covered	Unsure/Don't know	Unsure/Don't know	Unsure/Don't know	Unsure/Don't know	Covered	Covered	Covered	Unsure/Don't know	Covered	Unsure/Don't know	Unsure/Don't know	Unsure/Don't know	Unsure/Don't know	Unsure/Don't know	Unsure/Don't know	SHOULD be covered	SHOULD be covered	SHOULD be covered	SHOULD be covered	SHOULD be covered	SHOULD be covered	SHOULD be covered	SHOULD be covered	SHOULD be covered	SHOULD be covered	SHOULD be covered	SHOULD be covered	SHOULD be covered	SHOULD be covered	SHOULD be covered	SHOULD be covered	SHOULD NOT be covered	Male	45 - 59	Graduated from college
Asian / Pacific Islander	Employed, working 1-39 hours per week	Married	Moderate, middle of the road	Good	Yes	A plan through your spouse's employer		Unsure/Don't know	Unsure/Don't know	Unsure/Don't know	Unsure/Don't know	Unsure/Don't know	Unsure/Don't know	Unsure/Don't know	Unsure/Don't know	Unsure/Don't know	Unsure/Don't know	Covered	Unsure/Don't know	Unsure/Don't know	Not covered	Unsure/Don't know	Unsure/Don't know	Unsure/Don't know	SHOULD be covered	SHOULD be covered	SHOULD be covered	SHOULD be covered	SHOULD be covered	SHOULD be covered	SHOULD NOT be covered	SHOULD NOT be covered	SHOULD NOT be covered	SHOULD be covered	SHOULD be covered	SHOULD NOT be covered	SHOULD be covered	SHOULD be covered	SHOULD be covered	SHOULD be covered	SHOULD be covered	Male	45 - 59	Completed graduate school
Black or African American	Employed, working 1-39 hours per week	Never married	Liberal	Good	Yes	Medicaid		Covered	Covered	Covered	Covered	Covered	Covered	Covered	Covered	Covered	Covered	Covered	Covered	Covered	Covered	Covered	Covered	Covered	SHOULD be covered	SHOULD be covered	SHOULD be covered	SHOULD be covered	SHOULD be covered	SHOULD be covered	SHOULD be covered	SHOULD be covered	SHOULD be covered	SHOULD be covered	SHOULD be covered	SHOULD be covered	SHOULD be covered	SHOULD be covered	SHOULD be covered	SHOULD be covered	SHOULD be covered	Male	45 - 59	Graduated from high school
White / Caucasian	Retired	Married	Slightly Conservative	Excellent	Yes	A plan you purchased yourself from either an insurance company or a state or federal marketplace		Covered	Covered	Covered	Not covered	Covered	Not covered	Not covered	Covered	Not covered	Not covered	Covered	Not covered	Covered	Not covered	Covered	Not covered	Not covered	SHOULD be covered	SHOULD be covered	SHOULD be covered	SHOULD be covered	SHOULD be covered	SHOULD be covered	SHOULD be covered	SHOULD be covered	SHOULD be covered	SHOULD NOT be covered	SHOULD be covered	SHOULD NOT be covered	SHOULD be covered	SHOULD be covered	SHOULD be covered	SHOULD NOT be covered	SHOULD NOT be covered	Male	45 - 59	Completed graduate school
White / Caucasian	Employed, working 40 or more hours per week	Married	Slightly Liberal	Good	Yes	A plan you purchased yourself from either an insurance company or a state or federal marketplace		Not covered	Covered	Covered	Covered	Covered	Covered	Not covered	Not covered	Covered	Covered	Covered	Not covered	Not covered	Covered	Covered	Covered	Covered	SHOULD NOT be covered	SHOULD be covered	SHOULD be covered	SHOULD NOT be covered	SHOULD be covered	SHOULD be covered	SHOULD NOT be covered	SHOULD NOT be covered	SHOULD be covered	SHOULD be covered	SHOULD be covered	SHOULD be covered	SHOULD NOT be covered	SHOULD be covered	SHOULD be covered	SHOULD be covered	SHOULD be covered	Male	30 - 44	Completed graduate school
White / Caucasian	Employed, working 40 or more hours per week	Married	Extremely Conservative	Excellent	Yes	A plan through your employer		Covered	Covered	Covered	Covered	Not covered	Covered	Covered	Covered	Covered	Covered	Covered	Covered	Covered	Not covered	Covered	Covered	Covered	SHOULD be covered	SHOULD be covered	SHOULD be covered	SHOULD be covered	SHOULD be covered	SHOULD be covered	SHOULD be covered	SHOULD be covered	SHOULD be covered	SHOULD be covered	SHOULD be covered	SHOULD be covered	SHOULD be covered	SHOULD be covered	SHOULD be covered	SHOULD be covered	SHOULD be covered	Male	30 - 44	Graduated from college
Asian / Pacific Islander	Employed, working 40 or more hours per week	Married	Slightly Conservative	Very good	Yes	A plan through your employer		Unsure/Don't know	Unsure/Don't know	Unsure/Don't know	Unsure/Don't know	Unsure/Don't know	Unsure/Don't know	Unsure/Don't know	Unsure/Don't know	Unsure/Don't know	Unsure/Don't know	Covered	Covered	Unsure/Don't know	Covered	Unsure/Don't know	Unsure/Don't know	Unsure/Don't know	SHOULD be covered	SHOULD be covered	SHOULD NOT be covered	SHOULD be covered	SHOULD be covered	SHOULD be covered	SHOULD be covered	SHOULD NOT be covered	SHOULD NOT be covered	SHOULD be covered	SHOULD be covered	SHOULD NOT be covered	SHOULD be covered	SHOULD be covered	SHOULD be covered	SHOULD be covered	SHOULD be covered	Male	30 - 44	Some graduate school
White / Caucasian	Employed, working 40 or more hours per week	Married	Slightly Liberal	Good	Yes	A plan you purchased yourself from either an insurance company or a state or federal marketplace		Covered	Covered	Covered	Covered	Covered	Covered	Covered	Not covered	Covered	Covered	Covered	Covered	Not covered	Covered	Covered	Covered	Covered	SHOULD be covered	SHOULD be covered	SHOULD be covered	SHOULD NOT be covered	SHOULD be covered	SHOULD NOT be covered	SHOULD NOT be covered	SHOULD NOT be covered	SHOULD be covered	SHOULD be covered	SHOULD be covered	SHOULD be covered	SHOULD NOT be covered	SHOULD be covered	SHOULD NOT be covered	SHOULD be covered	SHOULD be covered	Male	30 - 44	Completed graduate school
White / Caucasian	Employed, working 40 or more hours per week	Married	Slightly Conservative	Excellent	Yes	A plan through your employer		Covered	Covered	Covered	Covered	Covered	Covered	Covered	Covered	Covered	Covered	Covered	Covered	Covered	Covered	Covered	Covered	Covered	SHOULD be covered	SHOULD be covered	SHOULD be covered	SHOULD be covered	SHOULD be covered	SHOULD be covered	SHOULD be covered	SHOULD be covered	SHOULD be covered	SHOULD be covered	SHOULD be covered	SHOULD be covered	SHOULD be covered	SHOULD be covered	SHOULD be covered	SHOULD be covered	SHOULD be covered	Male	30 - 44	Graduated from college
White / Caucasian	Employed, working 1-39 hours per week	Never married	Moderate, middle of the road	Excellent	Yes	A plan through your employer		Covered	Not covered	Covered	Covered	Covered	Not covered	Covered	Covered	Covered	Not covered	Covered	Covered	Covered	Covered	Covered	Covered	Covered	SHOULD be covered	SHOULD be covered	SHOULD be covered	SHOULD be covered	SHOULD be covered	SHOULD be covered	SHOULD be covered	SHOULD be covered	SHOULD be covered	SHOULD be covered	SHOULD be covered	SHOULD be covered	SHOULD be covered	SHOULD be covered	SHOULD be covered	SHOULD be covered	SHOULD be covered	Male	45 - 59	Graduated from college
Black or African American	Disabled, not able to work	Married	Slightly Liberal	Poor	Yes	Medicare		Covered	Covered	Covered	Covered	Covered	Covered	Covered	Covered	Covered	Covered	Covered	Covered	Covered	Covered	Covered	Covered	Covered	SHOULD be covered	SHOULD be covered	SHOULD be covered	SHOULD be covered	SHOULD be covered	SHOULD be covered	SHOULD be covered	SHOULD be covered	SHOULD be covered	SHOULD be covered	SHOULD be covered	SHOULD be covered	SHOULD be covered	SHOULD be covered	SHOULD be covered	SHOULD be covered	SHOULD be covered	Male	45 - 59	1 year of college
White / Caucasian	Employed, working 40 or more hours per week	Married	Moderate, middle of the road	Very good	Yes	A plan through your spouse's employer		Covered	Covered	Unsure/Don't know	Covered	Covered	Unsure/Don't know	Unsure/Don't know	Unsure/Don't know	Unsure/Don't know	Unsure/Don't know	Covered	Unsure/Don't know	Unsure/Don't know	Covered	Covered	Unsure/Don't know	Covered	SHOULD be covered	SHOULD be covered	Unsure/Don't know	SHOULD be covered	SHOULD be covered	Unsure/Don't know	Unsure/Don't know	SHOULD NOT be covered	Unsure/Don't know	Unsure/Don't know	SHOULD be covered	Unsure/Don't know	Unsure/Don't know	SHOULD be covered	SHOULD be covered	Unsure/Don't know	SHOULD be covered	Male	30 - 44	Graduated from college
White / Caucasian	Employed, working 40 or more hours per week	Married	Slightly Conservative	Very good	Yes	A plan through your employer		Unsure/Don't know	Unsure/Don't know	Unsure/Don't know	Unsure/Don't know	Unsure/Don't know	Unsure/Don't know	Unsure/Don't know	Unsure/Don't know	Unsure/Don't know	Unsure/Don't know	Unsure/Don't know	Unsure/Don't know	Unsure/Don't know	Unsure/Don't know	Unsure/Don't know	Unsure/Don't know	Unsure/Don't know	SHOULD be covered	SHOULD be covered	SHOULD be covered	SHOULD be covered	SHOULD be covered	SHOULD be covered	SHOULD be covered	SHOULD be covered	SHOULD be covered	SHOULD be covered	SHOULD be covered	SHOULD be covered	SHOULD be covered	SHOULD be covered	SHOULD be covered	SHOULD be covered	SHOULD be covered	Male	30 - 44	1 year of college
White / Caucasian	Employed, working 1-39 hours per week	Married	Conservative	Very good	Yes	A plan through your spouse's employer		Unsure/Don't know	Unsure/Don't know	Unsure/Don't know	Unsure/Don't know	Unsure/Don't know	Unsure/Don't know	Unsure/Don't know	Unsure/Don't know	Unsure/Don't know	Unsure/Don't know	Unsure/Don't know	Unsure/Don't know	Unsure/Don't know	Unsure/Don't know	Unsure/Don't know	Unsure/Don't know	Unsure/Don't know	SHOULD NOT be covered	SHOULD be covered	SHOULD NOT be covered	SHOULD NOT be covered	SHOULD NOT be covered	SHOULD NOT be covered	SHOULD be covered	SHOULD be covered	SHOULD NOT be covered	SHOULD NOT be covered	SHOULD be covered	SHOULD NOT be covered	SHOULD be covered	SHOULD NOT be covered	SHOULD be covered	SHOULD NOT be covered	SHOULD NOT be covered	Male	45 - 59	Graduated from college
White / Caucasian	Employed, working 40 or more hours per week	Married	Moderate, middle of the road	Good	Yes	A plan through your employer		Unsure/Don't know	Covered	Unsure/Don't know	Covered	Covered	Unsure/Don't know	Covered	Covered	Covered	Not covered	Covered	Not covered	Not covered	Covered	Unsure/Don't know	Unsure/Don't know	Covered	SHOULD be covered	SHOULD be covered	SHOULD be covered	SHOULD be covered	SHOULD be covered	SHOULD be covered	SHOULD be covered	SHOULD be covered	SHOULD be covered	SHOULD be covered	SHOULD be covered	SHOULD NOT be covered	Unsure/Don't know	SHOULD be covered	SHOULD be covered	SHOULD be covered	SHOULD be covered	Male	30 - 44	Graduated from high school
White / Caucasian	Employed, working 40 or more hours per week	Married	Conservative	Good	Yes	A plan through your employer		Not covered	Covered	Not covered	Covered	Covered	Not covered	Not covered	Covered	Not covered	Covered	Covered	Not covered	Not covered	Not covered	Not covered	Not covered	Not covered	SHOULD NOT be covered	SHOULD be covered	SHOULD NOT be covered	SHOULD NOT be covered	SHOULD be covered	SHOULD NOT be covered	SHOULD NOT be covered	SHOULD be covered	SHOULD be covered	SHOULD be covered	SHOULD be covered	SHOULD NOT be covered	SHOULD be covered	SHOULD NOT be covered	SHOULD NOT be covered	SHOULD be covered	SHOULD NOT be covered	Male	30 - 44	2 years of college
White / Caucasian	Employed, working 1-39 hours per week	Divorced	Moderate, middle of the road	Very good	Yes	A plan through your employer		Covered	Covered	Covered	Covered	Covered	Covered	Covered	Covered	Covered	Covered	Covered	Unsure/Don't know	Unsure/Don't know	Covered	Covered	Unsure/Don't know	Unsure/Don't know	SHOULD be covered	SHOULD be covered	SHOULD be covered	SHOULD be covered	SHOULD be covered	SHOULD be covered	SHOULD be covered	SHOULD be covered	SHOULD be covered	SHOULD be covered	SHOULD be covered	Unsure/Don't know	SHOULD be covered	SHOULD be covered	SHOULD be covered	SHOULD be covered	SHOULD be covered	Male	45 - 59	Graduated from college
White / Caucasian	Employed, working 40 or more hours per week	Married	Liberal	Very good	Yes	A plan through your employer		Unsure/Don't know	Covered	Unsure/Don't know	Covered	Unsure/Don't know	Unsure/Don't know	Unsure/Don't know	Unsure/Don't know	Unsure/Don't know	Unsure/Don't know	Covered	Unsure/Don't know	Covered	Covered	Covered	Covered	Covered	SHOULD be covered	SHOULD be covered	SHOULD be covered	SHOULD be covered	SHOULD be covered	SHOULD be covered	Unsure/Don't know	Unsure/Don't know	SHOULD be covered	SHOULD be covered	SHOULD be covered	SHOULD be covered	SHOULD be covered	SHOULD be covered	SHOULD be covered	SHOULD be covered	SHOULD be covered	Male	30 - 44	Completed graduate school
White / Caucasian	Employed, working 40 or more hours per week	Married	Conservative	Excellent	Yes	A plan through your employer		Unsure/Don't know	Covered	Unsure/Don't know	Unsure/Don't know	Covered	Unsure/Don't know	Unsure/Don't know	Unsure/Don't know	Unsure/Don't know	Unsure/Don't know	Covered	Unsure/Don't know	Unsure/Don't know	Unsure/Don't know	Covered	Unsure/Don't know	Unsure/Don't know	SHOULD be covered	SHOULD be covered	SHOULD NOT be covered	SHOULD be covered	SHOULD be covered	SHOULD be covered	SHOULD be covered	SHOULD NOT be covered	SHOULD be covered	SHOULD be covered	SHOULD be covered	SHOULD be covered	SHOULD be covered	SHOULD be covered	SHOULD be covered	SHOULD be covered	SHOULD be covered	Male	45 - 59	Graduated from college
White / Caucasian	Employed, working 40 or more hours per week	Never married	Moderate, middle of the road	Good	No			Covered	Unsure/Don't know	Unsure/Don't know	Covered	Covered	Unsure/Don't know	Unsure/Don't know	Unsure/Don't know	Unsure/Don't know	Unsure/Don't know	Covered	Covered	Unsure/Don't know	Unsure/Don't know	Unsure/Don't know	Unsure/Don't know	Covered	SHOULD be covered	SHOULD be covered	SHOULD be covered	SHOULD be covered	SHOULD be covered	Unsure/Don't know	SHOULD be covered	SHOULD NOT be covered	SHOULD be covered	SHOULD be covered	SHOULD NOT be covered	Unsure/Don't know	SHOULD be covered	SHOULD be covered	SHOULD be covered	SHOULD NOT be covered	SHOULD be covered	Male	30 - 44	Graduated from high school
White / Caucasian	Employed, working 40 or more hours per week	Married	Extremely Conservative	Very good	Yes	A plan through your employer		Unsure/Don't know	Unsure/Don't know	Unsure/Don't know	Unsure/Don't know	Unsure/Don't know	Unsure/Don't know	Unsure/Don't know	Unsure/Don't know	Unsure/Don't know	Unsure/Don't know	Unsure/Don't know	Unsure/Don't know	Unsure/Don't know	Unsure/Don't know	Unsure/Don't know	Unsure/Don't know	Unsure/Don't know	SHOULD NOT be covered	SHOULD be covered	SHOULD NOT be covered	SHOULD NOT be covered	SHOULD NOT be covered	SHOULD NOT be covered	SHOULD NOT be covered	SHOULD NOT be covered	SHOULD NOT be covered	SHOULD NOT be covered	SHOULD NOT be covered	SHOULD NOT be covered	SHOULD NOT be covered	SHOULD NOT be covered	SHOULD NOT be covered	SHOULD NOT be covered	SHOULD NOT be covered	Male	30 - 44	2 years of college
Asian / Pacific Islander	Employed, working 1-39 hours per week	Married	Slightly Conservative	Very good	Yes	A plan through your employer		Not covered	Covered	Covered	Covered	Covered	Covered	Covered	Not covered	Covered	Not covered	Covered	Covered	Covered	Covered	Covered	Covered	Covered	SHOULD be covered	SHOULD be covered	SHOULD NOT be covered	SHOULD be covered	SHOULD be covered	SHOULD be covered	SHOULD be covered	SHOULD NOT be covered	SHOULD be covered	SHOULD NOT be covered	SHOULD be covered	SHOULD be covered	SHOULD be covered	SHOULD be covered	SHOULD be covered	SHOULD be covered	SHOULD be covered	Male	45 - 59	Graduated from college
White / Caucasian	Not employed, NOT looking for work	Married	Moderate, middle of the road	Good	Yes	A plan through your spouse's employer		Unsure/Don't know	Unsure/Don't know	Unsure/Don't know	Unsure/Don't know	Unsure/Don't know	Unsure/Don't know	Unsure/Don't know	Unsure/Don't know	Unsure/Don't know	Unsure/Don't know	Unsure/Don't know	Unsure/Don't know	Unsure/Don't know	Unsure/Don't know	Unsure/Don't know	Unsure/Don't know	Unsure/Don't know	SHOULD be covered	SHOULD be covered	SHOULD be covered	SHOULD be covered	SHOULD be covered	SHOULD be covered	SHOULD be covered	SHOULD be covered	SHOULD be covered	SHOULD be covered	SHOULD be covered	Unsure/Don't know	Unsure/Don't know	SHOULD be covered	SHOULD be covered	SHOULD be covered	SHOULD be covered	Male	45 - 59	Completed graduate school
Asian / Pacific Islander	Employed, working 40 or more hours per week	Married	Moderate, middle of the road	Very good	Yes	A plan through your employer		Not covered	Not covered	Not covered	Not covered	Not covered	Not covered	Not covered	Not covered	Not covered	Not covered	Not covered	Not covered	Not covered	Covered	Covered	Not covered	Not covered	SHOULD be covered	SHOULD be covered	SHOULD be covered	SHOULD be covered	SHOULD be covered	SHOULD be covered	SHOULD be covered	SHOULD be covered	SHOULD be covered	SHOULD be covered	SHOULD be covered	SHOULD be covered	SHOULD be covered	SHOULD be covered	SHOULD be covered	SHOULD be covered	SHOULD be covered	Male	45 - 59	3 years of college
White / Caucasian	Not employed, looking for work	Never married	Liberal	Good	Yes	A plan you purchased yourself from either an insurance company or a state or federal marketplace		Covered	Covered	Covered	Covered	Covered	Covered	Covered	Covered	Covered	Covered	Covered	Covered	Covered	Covered	Covered	Covered	Covered	SHOULD be covered	SHOULD be covered	SHOULD be covered	SHOULD be covered	SHOULD be covered	SHOULD be covered	SHOULD NOT be covered	SHOULD NOT be covered	SHOULD be covered	SHOULD be covered	SHOULD be covered	SHOULD be covered	SHOULD be covered	SHOULD be covered	SHOULD be covered	SHOULD be covered	SHOULD be covered	Male	45 - 59	Graduated from high school
White / Caucasian	Disabled, not able to work	Married	Moderate, middle of the road	Very good	Yes	Medicare		Covered	Not covered	Covered	Covered	Covered	Covered	Not covered	Covered	Covered	Not covered	Covered	Not covered	Not covered	Not covered	Not covered	Not covered	Covered	SHOULD be covered	SHOULD be covered	SHOULD be covered	SHOULD be covered	SHOULD be covered	SHOULD be covered	SHOULD be covered	SHOULD be covered	SHOULD be covered	SHOULD be covered	SHOULD be covered	SHOULD be covered	SHOULD be covered	SHOULD be covered	SHOULD be covered	SHOULD be covered	SHOULD be covered	Male	45 - 59	Graduated from high school
White / Caucasian	Employed, working 40 or more hours per week	Married	Liberal	Good	Yes	Medicaid		Covered	Covered	Unsure/Don't know	Covered	Covered	Unsure/Don't know	Unsure/Don't know	Unsure/Don't know	Unsure/Don't know	Unsure/Don't know	Unsure/Don't know	Unsure/Don't know	Unsure/Don't know	Covered	Covered	Unsure/Don't know	Unsure/Don't know	SHOULD be covered	SHOULD be covered	SHOULD NOT be covered	SHOULD be covered	SHOULD be covered	SHOULD NOT be covered	SHOULD NOT be covered	SHOULD NOT be covered	SHOULD be covered	SHOULD NOT be covered	SHOULD be covered	SHOULD NOT be covered	SHOULD be covered	SHOULD be covered	SHOULD be covered	SHOULD NOT be covered	SHOULD be covered	Male	45 - 59	1 year of college
White / Caucasian	Employed, working 1-39 hours per week	Married	Moderate, middle of the road	Excellent	Yes	A plan through your employer		Covered	Covered	Covered	Covered	Covered	Covered	Covered	Covered	Covered	Covered	Covered	Covered	Covered	Covered	Covered	Covered	Covered	SHOULD be covered	SHOULD be covered	SHOULD be covered	SHOULD be covered	SHOULD be covered	SHOULD be covered	SHOULD be covered	SHOULD be covered	SHOULD be covered	SHOULD be covered	SHOULD be covered	SHOULD be covered	SHOULD be covered	SHOULD be covered	SHOULD be covered	SHOULD be covered	SHOULD be covered	Male	45 - 59	Graduated from college
White / Caucasian	Employed, working 1-39 hours per week	Married	Liberal	Very good	Yes	A plan through your spouse's employer		Unsure/Don't know	Covered	Unsure/Don't know	Unsure/Don't know	Unsure/Don't know	Unsure/Don't know	Unsure/Don't know	Unsure/Don't know	Unsure/Don't know	Unsure/Don't know	Covered	Not covered	Unsure/Don't know	Covered	Unsure/Don't know	Unsure/Don't know	Unsure/Don't know	SHOULD be covered	SHOULD be covered	SHOULD NOT be covered	SHOULD be covered	SHOULD be covered	SHOULD be covered	SHOULD NOT be covered	SHOULD NOT be covered	SHOULD NOT be covered	SHOULD NOT be covered	SHOULD be covered	SHOULD NOT be covered	SHOULD be covered	SHOULD be covered	SHOULD be covered	SHOULD NOT be covered	SHOULD be covered	Male	30 - 44	Completed graduate school
White / Caucasian	Employed, working 1-39 hours per week	Never married	Moderate, middle of the road	Excellent	Yes	A plan you purchased yourself from either an insurance company or a state or federal marketplace		Not covered	Covered	Not covered	Covered	Covered	Not covered	Not covered	Not covered	Not covered	Not covered	Covered	Not covered	Not covered	Covered	Not covered	Not covered	Not covered	SHOULD be covered	SHOULD be covered	SHOULD NOT be covered	SHOULD be covered	SHOULD be covered	SHOULD NOT be covered	SHOULD be covered	SHOULD NOT be covered	SHOULD NOT be covered	SHOULD NOT be covered	SHOULD be covered	SHOULD NOT be covered	SHOULD NOT be covered	SHOULD be covered	SHOULD NOT be covered	SHOULD NOT be covered	SHOULD be covered	Male	45 - 59	Graduated from high school
Hispanic American	Not employed, looking for work	Married	Moderate, middle of the road	Good	Yes	A plan through your spouse's employer		Not covered	Covered	Covered	Covered	Covered	Unsure/Don't know	Covered	Covered	Unsure/Don't know	Covered	Covered	Unsure/Don't know	Unsure/Don't know	Covered	Covered	Unsure/Don't know	Covered	SHOULD be covered	SHOULD be covered	SHOULD be covered	SHOULD be covered	SHOULD be covered	SHOULD be covered	SHOULD be covered	SHOULD be covered	SHOULD be covered	SHOULD be covered	SHOULD be covered	SHOULD be covered	SHOULD be covered	SHOULD be covered	SHOULD be covered	SHOULD be covered	SHOULD be covered	Male	45 - 59	Graduated from high school
White / Caucasian	Employed, working 40 or more hours per week	Married	Slightly Liberal	Very good	Yes	A plan through your employer		Unsure/Don't know	Unsure/Don't know	Unsure/Don't know	Unsure/Don't know	Unsure/Don't know	Unsure/Don't know	Unsure/Don't know	Unsure/Don't know	Unsure/Don't know	Unsure/Don't know	Unsure/Don't know	Unsure/Don't know	Unsure/Don't know	Unsure/Don't know	Unsure/Don't know	Unsure/Don't know	Unsure/Don't know	SHOULD be covered	SHOULD be covered	SHOULD be covered	SHOULD be covered	SHOULD be covered	SHOULD be covered	SHOULD NOT be covered	SHOULD NOT be covered	SHOULD NOT be covered	SHOULD NOT be covered	SHOULD be covered	SHOULD NOT be covered	SHOULD be covered	SHOULD be covered	SHOULD be covered	SHOULD NOT be covered	SHOULD be covered	Male	45 - 59	Completed graduate school
White / Caucasian	Employed, working 40 or more hours per week	Married	Moderate, middle of the road	Very good	Yes	A plan through your spouse's employer		Covered	Covered	Unsure/Don't know	Covered	Covered	Covered	Covered	Not covered	Covered	Covered	Covered	Not covered	Not covered	Covered	Covered	Covered	Covered	SHOULD be covered	SHOULD be covered	SHOULD be covered	SHOULD be covered	SHOULD be covered	SHOULD be covered	SHOULD be covered	SHOULD be covered	SHOULD be covered	SHOULD be covered	SHOULD be covered	SHOULD be covered	SHOULD be covered	SHOULD be covered	SHOULD be covered	SHOULD be covered	SHOULD be covered	Male	30 - 44	Graduated from college
White / Caucasian	Employed, working 1-39 hours per week	Married	Conservative	Very good	No			Unsure/Don't know	Unsure/Don't know	Unsure/Don't know	Unsure/Don't know	Unsure/Don't know	Not covered	Unsure/Don't know	Not covered	Unsure/Don't know	Unsure/Don't know	Not covered	Unsure/Don't know	Not covered	Not covered	Unsure/Don't know	Unsure/Don't know	Not covered	Unsure/Don't know	Unsure/Don't know	Unsure/Don't know	Unsure/Don't know	Unsure/Don't know	Unsure/Don't know	Unsure/Don't know	SHOULD NOT be covered	Unsure/Don't know	Unsure/Don't know	SHOULD NOT be covered	Unsure/Don't know	SHOULD NOT be covered	Unsure/Don't know	Unsure/Don't know	Unsure/Don't know	Unsure/Don't know	Male	45 - 59	Graduated from high school
White / Caucasian	Not employed, NOT looking for work	Married	Slightly Conservative	Good	Yes	Medicaid		Covered	Covered	Not covered	Covered	Covered	Covered	Not covered	Not covered	Not covered	Not covered	Covered	Not covered	Not covered	Covered	Covered	Not covered	Covered	SHOULD be covered	SHOULD be covered	SHOULD NOT be covered	SHOULD be covered	SHOULD be covered	SHOULD be covered	SHOULD NOT be covered	SHOULD NOT be covered	SHOULD NOT be covered	Unsure/Don't know	SHOULD be covered	SHOULD NOT be covered	Unsure/Don't know	SHOULD be covered	SHOULD be covered	SHOULD be covered	SHOULD be covered	Male	45 - 59	Graduated from college
Black or African American	Employed, working 40 or more hours per week	Married	Moderate, middle of the road	Very good	Yes	A plan through your spouse's employer		Unsure/Don't know	Unsure/Don't know	Unsure/Don't know	Unsure/Don't know	Unsure/Don't know	Unsure/Don't know	Unsure/Don't know	Unsure/Don't know	Unsure/Don't know	Unsure/Don't know	Unsure/Don't know	Unsure/Don't know	Unsure/Don't know	Unsure/Don't know	Unsure/Don't know	Unsure/Don't know	Unsure/Don't know	SHOULD be covered	SHOULD be covered	SHOULD be covered	SHOULD be covered	SHOULD be covered	SHOULD be covered	SHOULD be covered	SHOULD be covered	SHOULD be covered	SHOULD be covered	SHOULD be covered	SHOULD be covered	SHOULD be covered	SHOULD be covered	SHOULD be covered	SHOULD be covered	SHOULD be covered	Male	45 - 59	2 years of college
Hispanic American	Employed, working 40 or more hours per week	Never married	Extremely Liberal	Good	Yes	A plan through your employer		Covered	Covered	Covered	Covered	Covered	Covered	Covered	Covered	Covered	Covered	Covered	Covered	Covered	Covered	Covered	Covered	Covered	SHOULD be covered	SHOULD be covered	SHOULD be covered	SHOULD be covered	SHOULD be covered	SHOULD be covered	SHOULD be covered	SHOULD be covered	SHOULD be covered	SHOULD be covered	SHOULD be covered	SHOULD be covered	SHOULD be covered	SHOULD be covered	SHOULD be covered	SHOULD be covered	SHOULD be covered	Male	45 - 59	Graduated from college
White / Caucasian	Disabled, not able to work	Separated	Moderate, middle of the road	Very good	Yes	A plan through your spouse's employer		Unsure/Don't know	Covered	Unsure/Don't know	Unsure/Don't know	Unsure/Don't know	Unsure/Don't know	Unsure/Don't know	Unsure/Don't know	Unsure/Don't know	Unsure/Don't know	Covered	Unsure/Don't know	Covered	Covered	Unsure/Don't know	Unsure/Don't know	Covered	SHOULD be covered	SHOULD be covered	SHOULD be covered	SHOULD be covered	SHOULD be covered	SHOULD be covered	SHOULD be covered	SHOULD be covered	SHOULD be covered	SHOULD be covered	SHOULD be covered	SHOULD be covered	SHOULD be covered	SHOULD be covered	SHOULD be covered	SHOULD be covered	SHOULD be covered	Male	45 - 59	Completed graduate school
White / Caucasian	Disabled, not able to work	Married	Slightly Liberal	Fair	Yes	Medicaid		Covered	Covered	Covered	Covered	Covered	Not covered	Not covered	Not covered	Covered	Not covered	Covered	Not covered	Covered	Covered	Covered	Not covered	Covered	SHOULD be covered	SHOULD be covered	SHOULD be covered	SHOULD be covered	SHOULD be covered	SHOULD be covered	SHOULD be covered	SHOULD be covered	SHOULD be covered	SHOULD be covered	SHOULD be covered	SHOULD NOT be covered	SHOULD be covered	SHOULD be covered	SHOULD be covered	SHOULD be covered	SHOULD be covered	Male	30 - 44	Graduated from college
Black or African American	Employed, working 40 or more hours per week	Divorced	Slightly Conservative	Excellent	Yes	A plan through your employer		Covered	Covered	Covered	Covered	Covered	Covered	Not covered	Not covered	Covered	Covered	Covered	Covered	Covered	Covered	Covered	Covered	Not covered	SHOULD be covered	SHOULD be covered	SHOULD be covered	SHOULD be covered	SHOULD be covered	SHOULD be covered	SHOULD NOT be covered	SHOULD NOT be covered	SHOULD be covered	SHOULD be covered	SHOULD be covered	SHOULD be covered	SHOULD be covered	SHOULD be covered	SHOULD be covered	SHOULD be covered	SHOULD be covered	Male	45 - 59	Graduated from college
White / Caucasian	Not employed, looking for work	Never married	Moderate, middle of the road	Good	Yes	Medicaid		Covered	Covered	Covered	Covered	Covered	Unsure/Don't know	Unsure/Don't know	Covered	Unsure/Don't know	Unsure/Don't know	Covered	Covered	Unsure/Don't know	Not covered	Covered	Unsure/Don't know	Unsure/Don't know	SHOULD be covered	SHOULD be covered	SHOULD be covered	SHOULD be covered	SHOULD be covered	SHOULD be covered	SHOULD be covered	SHOULD be covered	Unsure/Don't know	SHOULD be covered	SHOULD be covered	Unsure/Don't know	SHOULD be covered	SHOULD be covered	SHOULD be covered	SHOULD be covered	SHOULD be covered	Male	45 - 59	Graduated from high school
Hispanic American	Employed, working 40 or more hours per week	Married	Slightly Liberal	Good	Yes	A plan through your employer		Not covered	Not covered	Not covered	Not covered	Not covered	Not covered	Not covered	Not covered	Not covered	Not covered	Not covered	Not covered	Not covered	Not covered	Not covered	Not covered	Not covered	SHOULD be covered	SHOULD be covered	SHOULD NOT be covered	SHOULD be covered	SHOULD be covered	SHOULD NOT be covered	SHOULD NOT be covered	SHOULD NOT be covered	SHOULD NOT be covered	SHOULD NOT be covered	SHOULD be covered	SHOULD NOT be covered	SHOULD be covered	SHOULD be covered	SHOULD NOT be covered	SHOULD NOT be covered	SHOULD be covered	Male	45 - 59	2 years of college
White / Caucasian	Employed, working 40 or more hours per week	Married	Slightly Conservative	Very good	Yes	A plan through your spouse's employer		Unsure/Don't know	Unsure/Don't know	Unsure/Don't know	Unsure/Don't know	Unsure/Don't know	Unsure/Don't know	Unsure/Don't know	Unsure/Don't know	Unsure/Don't know	Unsure/Don't know	Unsure/Don't know	Unsure/Don't know	Unsure/Don't know	Unsure/Don't know	Unsure/Don't know	Unsure/Don't know	Unsure/Don't know	Unsure/Don't know	Unsure/Don't know	Unsure/Don't know	Unsure/Don't know	Unsure/Don't know	Unsure/Don't know	Unsure/Don't know	Unsure/Don't know	Unsure/Don't know	Unsure/Don't know	Unsure/Don't know	Unsure/Don't know	Unsure/Don't know	Unsure/Don't know	Unsure/Don't know	Unsure/Don't know	Unsure/Don't know	Male	45 - 59	Graduated from college
White / Caucasian	Employed, working 40 or more hours per week	Married	Extremely Liberal	Excellent	Yes	A plan through your employer		Covered	Covered	Unsure/Don't know	Covered	Covered	Unsure/Don't know	Unsure/Don't know	Unsure/Don't know	Unsure/Don't know	Unsure/Don't know	Covered	Not covered	Unsure/Don't know	Not covered	Covered	Unsure/Don't know	Covered	SHOULD be covered	SHOULD be covered	SHOULD be covered	SHOULD be covered	SHOULD be covered	SHOULD be covered	SHOULD be covered	SHOULD be covered	SHOULD be covered	SHOULD be covered	SHOULD be covered	SHOULD be covered	SHOULD be covered	SHOULD be covered	SHOULD be covered	SHOULD be covered	SHOULD be covered	Male	30 - 44	2 years of college
White / Caucasian	Employed, working 40 or more hours per week	Married	Moderate, middle of the road	Very good	Yes	A plan through your employer		Covered	Covered	Covered	Covered	Covered	Not covered	Not covered	Not covered	Not covered	Covered	Covered	Not covered	Not covered	Covered	Covered	Covered	Covered	SHOULD be covered	SHOULD be covered	SHOULD be covered	SHOULD be covered	SHOULD be covered	SHOULD be covered	SHOULD be covered	SHOULD be covered	SHOULD be covered	SHOULD be covered	SHOULD be covered	SHOULD be covered	SHOULD be covered	SHOULD be covered	SHOULD be covered	SHOULD be covered	SHOULD be covered	Male	30 - 44	1 year of college
White / Caucasian	Employed, working 40 or more hours per week	Married	Moderate, middle of the road	Very good	Yes	A plan through your employer		Unsure/Don't know	Covered	Unsure/Don't know	Unsure/Don't know	Covered	Unsure/Don't know	Unsure/Don't know	Unsure/Don't know	Not covered	Unsure/Don't know	Covered	Unsure/Don't know	Covered	Covered	Covered	Not covered	Covered	SHOULD be covered	SHOULD be covered	SHOULD be covered	SHOULD be covered	SHOULD be covered	SHOULD be covered	SHOULD be covered	SHOULD be covered	SHOULD be covered	SHOULD be covered	SHOULD be covered	SHOULD be covered	SHOULD be covered	SHOULD be covered	SHOULD be covered	SHOULD be covered	SHOULD be covered	Male	30 - 44	Graduated from college
White / Caucasian	Employed, working 1-39 hours per week	Married	Moderate, middle of the road	Very good	Yes	A plan through your spouse's employer		Covered	Covered	Covered	Covered	Covered	Unsure/Don't know	Unsure/Don't know	Unsure/Don't know	Unsure/Don't know	Unsure/Don't know	Covered	Unsure/Don't know	Covered	Unsure/Don't know	Covered	Unsure/Don't know	Unsure/Don't know	SHOULD be covered	SHOULD be covered	SHOULD be covered	SHOULD be covered	SHOULD be covered	SHOULD be covered	SHOULD NOT be covered	SHOULD NOT be covered	SHOULD be covered	SHOULD be covered	SHOULD be covered	SHOULD NOT be covered	SHOULD be covered	SHOULD NOT be covered	SHOULD be covered	SHOULD NOT be covered	SHOULD NOT be covered	Female	30 - 44	Some graduate school
White / Caucasian	Employed, working 1-39 hours per week	Married	Slightly Liberal	Excellent	Yes	A plan through your employer		Covered	Covered	Unsure/Don't know	Covered	Covered	Unsure/Don't know	Unsure/Don't know	Unsure/Don't know	Unsure/Don't know	Unsure/Don't know	Covered	Not covered	Not covered	Not covered	Not covered	Unsure/Don't know	Covered	SHOULD be covered	SHOULD be covered	SHOULD be covered	SHOULD be covered	SHOULD be covered	SHOULD be covered	SHOULD NOT be covered	SHOULD NOT be covered	SHOULD be covered	SHOULD be covered	SHOULD be covered	SHOULD NOT be covered	SHOULD be covered	SHOULD NOT be covered	SHOULD NOT be covered	SHOULD be covered	SHOULD be covered	Male	45 - 59	Completed graduate school
White / Caucasian	Employed, working 40 or more hours per week	Divorced	Slightly Liberal	Good	Yes	A plan through your employer		Covered	Covered	Not covered	Covered	Covered	Not covered	Covered	Not covered	Covered	Covered	Covered	Not covered	Covered	Covered	Covered	Covered	Covered	SHOULD be covered	SHOULD be covered	SHOULD be covered	SHOULD be covered	SHOULD be covered	SHOULD be covered	SHOULD be covered	SHOULD be covered	SHOULD be covered	SHOULD be covered	SHOULD be covered	SHOULD be covered	SHOULD be covered	SHOULD be covered	SHOULD be covered	SHOULD be covered	SHOULD be covered	Male	45 - 59	3 years of college
Asian / Pacific Islander	Employed, working 1-39 hours per week	Never married	Moderate, middle of the road	Excellent	Yes	Medicare		Covered	Covered	Covered	Covered	Covered	Covered	Not covered	Covered	Covered	Not covered	Covered	Not covered	Not covered	Covered	Covered	Not covered	Covered	SHOULD be covered	SHOULD be covered	SHOULD be covered	SHOULD be covered	SHOULD be covered	SHOULD be covered	SHOULD be covered	SHOULD NOT be covered	SHOULD be covered	SHOULD be covered	SHOULD be covered	SHOULD be covered	SHOULD NOT be covered	SHOULD be covered	SHOULD be covered	SHOULD be covered	SHOULD be covered	Male	18 - 29	2 years of college
White / Caucasian	Employed, working 1-39 hours per week	Married	Moderate, middle of the road	Good	Yes	A plan through your employer		Covered	Covered	Covered	Covered	Covered	Covered	Covered	Covered	Covered	Unsure/Don't know	Covered	Not covered	Unsure/Don't know	Covered	Covered	Covered	Unsure/Don't know	SHOULD be covered	SHOULD be covered	SHOULD be covered	SHOULD be covered	SHOULD be covered	SHOULD be covered	SHOULD be covered	SHOULD be covered	SHOULD be covered	SHOULD be covered	SHOULD be covered	Unsure/Don't know	Unsure/Don't know	SHOULD be covered	SHOULD be covered	SHOULD be covered	SHOULD be covered	Male	45 - 59	2 years of college
White / Caucasian	Employed, working 40 or more hours per week	Married	Conservative	Very good	Yes	A plan through your employer		Covered	Covered	Covered	Covered	Covered	Covered	Covered	Covered	Covered	Covered	Covered	Covered	Covered	Not covered	Covered	Covered	Covered	SHOULD be covered	SHOULD be covered	SHOULD be covered	SHOULD be covered	SHOULD be covered	SHOULD be covered	SHOULD be covered	SHOULD be covered	SHOULD be covered	SHOULD be covered	SHOULD be covered	SHOULD be covered	SHOULD be covered	SHOULD be covered	SHOULD be covered	SHOULD be covered	SHOULD be covered	Male	30 - 44	Graduated from college
White / Caucasian	Employed, working 40 or more hours per week	Divorced	Conservative	Good	Yes	A plan through your employer		Covered	Covered	Unsure/Don't know	Covered	Covered	Unsure/Don't know	Unsure/Don't know	Unsure/Don't know	Covered	Unsure/Don't know	Covered	Unsure/Don't know	Unsure/Don't know	Covered	Covered	Covered	Unsure/Don't know	SHOULD be covered	SHOULD be covered	SHOULD be covered	SHOULD be covered	SHOULD be covered	SHOULD be covered	SHOULD be covered	SHOULD be covered	SHOULD be covered	SHOULD be covered	SHOULD be covered	SHOULD be covered	SHOULD be covered	SHOULD be covered	SHOULD be covered	SHOULD be covered	SHOULD be covered	Male	45 - 59	2 years of college
White / Caucasian	Disabled, not able to work	Never married	Liberal	Fair	Yes	Medicare		Covered	Covered	Unsure/Don't know	Covered	Covered	Covered	Covered	Covered	Covered	Unsure/Don't know	Covered	Not covered	Unsure/Don't know	Not covered	Covered	Not covered	Covered	SHOULD be covered	SHOULD be covered	SHOULD be covered	SHOULD be covered	SHOULD be covered	SHOULD be covered	Unsure/Don't know	SHOULD be covered	SHOULD be covered	SHOULD be covered	SHOULD be covered	Unsure/Don't know	Unsure/Don't know	SHOULD be covered	SHOULD be covered	SHOULD be covered	SHOULD be covered	Male	30 - 44	2 years of college
White / Caucasian	Employed, working 40 or more hours per week	Never married	Moderate, middle of the road	Good	Yes	A plan through your employer		Not covered	Covered	Not covered	Covered	Not covered	Not covered	Not covered	Not covered	Not covered	Covered	Covered	Not covered	Covered	Covered	Not covered	Covered	Not covered	SHOULD NOT be covered	SHOULD NOT be covered	SHOULD be covered	SHOULD NOT be covered	SHOULD NOT be covered	SHOULD be covered	SHOULD NOT be covered	SHOULD NOT be covered	SHOULD be covered	SHOULD be covered	SHOULD be covered	SHOULD be covered	SHOULD be covered	SHOULD be covered	SHOULD NOT be covered	SHOULD be covered	SHOULD NOT be covered	Male	45 - 59	Completed graduate school
White / Caucasian	Employed, working 40 or more hours per week	Married	Slightly Conservative	Very good	No			Unsure/Don't know	Unsure/Don't know	Unsure/Don't know	Unsure/Don't know	Unsure/Don't know	Unsure/Don't know	Unsure/Don't know	Unsure/Don't know	Unsure/Don't know	Unsure/Don't know	Unsure/Don't know	Unsure/Don't know	Unsure/Don't know	Unsure/Don't know	Unsure/Don't know	Unsure/Don't know	Unsure/Don't know	SHOULD be covered	SHOULD be covered	SHOULD be covered	SHOULD be covered	Unsure/Don't know	SHOULD NOT be covered	SHOULD NOT be covered	SHOULD NOT be covered	SHOULD be covered	SHOULD be covered	SHOULD be covered	SHOULD NOT be covered	SHOULD be covered	SHOULD be covered	SHOULD be covered	SHOULD NOT be covered	SHOULD NOT be covered	Male	45 - 59	Graduated from high school
White / Caucasian	Employed, working 1-39 hours per week	Never married	Moderate, middle of the road	Very good	Yes	A plan you purchased yourself from either an insurance company or a state or federal marketplace		Not covered	Covered	Covered	Covered	Covered	Not covered	Covered	Not covered	Covered	Covered	Covered	Not covered	Covered	Covered	Covered	Covered	Covered	SHOULD be covered	SHOULD be covered	SHOULD be covered	SHOULD be covered	SHOULD be covered	SHOULD be covered	SHOULD be covered	SHOULD NOT be covered	SHOULD NOT be covered	SHOULD be covered	SHOULD be covered	SHOULD be covered	SHOULD be covered	SHOULD be covered	SHOULD be covered	SHOULD be covered	SHOULD be covered	Male	30 - 44	3 years of college
White / Caucasian	Employed, working 40 or more hours per week	Never married	Liberal	Good	Yes	A plan you purchased yourself from either an insurance company or a state or federal marketplace		Covered	Covered	Covered	Covered	Covered	Covered	Covered	Covered	Covered	Covered	Covered	Not covered	Covered	Covered	Covered	Covered	Covered	SHOULD be covered	SHOULD be covered	SHOULD be covered	SHOULD be covered	SHOULD be covered	SHOULD be covered	SHOULD be covered	SHOULD be covered	SHOULD be covered	SHOULD be covered	SHOULD be covered	SHOULD be covered	SHOULD be covered	SHOULD be covered	SHOULD be covered	SHOULD be covered	SHOULD be covered	Male	45 - 59	Some graduate school
White / Caucasian	Employed, working 40 or more hours per week	Married	Moderate, middle of the road	Good	Yes	A plan through your employer		Covered	Covered	Covered	Covered	Covered	Covered	Covered	Unsure/Don't know	Not covered	Covered	Covered	Not covered	Covered	Covered	Unsure/Don't know	Covered	Not covered	SHOULD be covered	SHOULD be covered	SHOULD be covered	SHOULD be covered	SHOULD be covered	SHOULD be covered	SHOULD NOT be covered	SHOULD be covered	SHOULD NOT be covered	SHOULD be covered	SHOULD be covered	SHOULD NOT be covered	SHOULD NOT be covered	SHOULD be covered	SHOULD be covered	SHOULD be covered	SHOULD be covered	Male	18 - 29	Graduated from college
White / Caucasian	Not employed, looking for work	Married	Moderate, middle of the road	Very good	Yes	A plan you purchased yourself from either an insurance company or a state or federal marketplace		Not covered	Not covered	Not covered	Not covered	Not covered	Not covered	Not covered	Not covered	Not covered	Not covered	Not covered	Not covered	Not covered	Covered	Not covered	Not covered	Not covered	SHOULD NOT be covered	SHOULD NOT be covered	SHOULD NOT be covered	SHOULD NOT be covered	SHOULD NOT be covered	SHOULD NOT be covered	SHOULD NOT be covered	SHOULD NOT be covered	SHOULD NOT be covered	SHOULD NOT be covered	SHOULD NOT be covered	SHOULD NOT be covered	SHOULD NOT be covered	SHOULD be covered	SHOULD NOT be covered	SHOULD NOT be covered	SHOULD NOT be covered	Male	30 - 44	4th grade
White / Caucasian	Disabled, not able to work	Divorced	Moderate, middle of the road	Fair	Yes	Medicare		Covered	Covered	Covered	Covered	Covered	Covered	Covered	Covered	Covered	Covered	Covered	Not covered	Not covered	Covered	Covered	Covered	Covered	SHOULD be covered	SHOULD be covered	SHOULD be covered	SHOULD be covered	SHOULD be covered	SHOULD be covered	SHOULD be covered	SHOULD be covered	SHOULD be covered	SHOULD be covered	SHOULD be covered	SHOULD be covered	SHOULD be covered	SHOULD be covered	SHOULD be covered	SHOULD be covered	SHOULD be covered	Male	45 - 59	2 years of college
White / Caucasian	Employed, working 40 or more hours per week	Married	Slightly Conservative	Good	Yes	A plan through your employer		Not covered	Not covered	Not covered	Not covered	Not covered	Not covered	Not covered	Not covered	Not covered	Not covered	Not covered	Not covered	Not covered	Not covered	Not covered	Not covered	Not covered	SHOULD be covered	SHOULD be covered	SHOULD be covered	SHOULD be covered	SHOULD be covered	SHOULD be covered	Unsure/Don't know	SHOULD be covered	SHOULD be covered	SHOULD be covered	SHOULD be covered	Unsure/Don't know	SHOULD be covered	SHOULD be covered	SHOULD be covered	SHOULD be covered	SHOULD be covered	Male	45 - 59	Graduated from college
White / Caucasian	Employed, working 1-39 hours per week	Married	Extremely Conservative	Excellent	Yes	A plan through your employer		Covered	Covered	Covered	Covered	Covered	Covered	Covered	Covered	Covered	Covered	Covered	Covered	Covered	Covered	Covered	Covered	Covered	SHOULD be covered	SHOULD be covered	SHOULD be covered	SHOULD be covered	SHOULD be covered	SHOULD be covered	SHOULD be covered	SHOULD be covered	SHOULD be covered	SHOULD be covered	SHOULD be covered	SHOULD be covered	SHOULD be covered	SHOULD be covered	SHOULD be covered	SHOULD be covered	SHOULD be covered	Male	30 - 44	Graduated from college
Hispanic American	Employed, working 40 or more hours per week	Never married	Extremely Conservative	Very good	Yes	A plan through your employer		Covered	Covered	Not covered	Covered	Covered	Not covered	Not covered	Not covered	Not covered	Not covered	Not covered	Not covered	Not covered	Unsure/Don't know	Covered	Not covered	Covered	SHOULD be covered	SHOULD be covered	SHOULD NOT be covered	SHOULD be covered	SHOULD be covered	SHOULD be covered	SHOULD NOT be covered	SHOULD NOT be covered	SHOULD be covered	SHOULD NOT be covered	SHOULD be covered	SHOULD be covered	SHOULD NOT be covered	SHOULD be covered	SHOULD be covered	SHOULD be covered	SHOULD be covered	Male	30 - 44	Graduated from college
White / Caucasian	Employed, working 40 or more hours per week	Married	Slightly Conservative	Very good	Yes	A plan you purchased yourself from either an insurance company or a state or federal marketplace		Covered	Covered	Covered	Covered	Covered	Covered	Covered	Covered	Covered	Covered	Covered	Covered	Covered	Covered	Covered	Covered	Covered	SHOULD be covered	SHOULD be covered	SHOULD be covered	SHOULD be covered	SHOULD be covered	SHOULD be covered	SHOULD be covered	SHOULD be covered	SHOULD be covered	SHOULD be covered	SHOULD be covered	SHOULD be covered	SHOULD be covered	SHOULD be covered	SHOULD be covered	SHOULD be covered	SHOULD be covered	Male	30 - 44	5th grade
White / Caucasian	Employed, working 1-39 hours per week	Divorced	Conservative	Excellent	Yes	A plan you purchased yourself from either an insurance company or a state or federal marketplace		Unsure/Don't know	Unsure/Don't know	Unsure/Don't know	Unsure/Don't know	Unsure/Don't know	Unsure/Don't know	Unsure/Don't know	Unsure/Don't know	Unsure/Don't know	Unsure/Don't know	Unsure/Don't know	Unsure/Don't know	Unsure/Don't know	Unsure/Don't know	Unsure/Don't know	Unsure/Don't know	Unsure/Don't know	Unsure/Don't know	Unsure/Don't know	Unsure/Don't know	Unsure/Don't know	Unsure/Don't know	Unsure/Don't know	Unsure/Don't know	Unsure/Don't know	Unsure/Don't know	Unsure/Don't know	Unsure/Don't know	Unsure/Don't know	Unsure/Don't know	Unsure/Don't know	Unsure/Don't know	Unsure/Don't know	Unsure/Don't know	Male	30 - 44	1 year of college
Hispanic American	Employed, working 1-39 hours per week	Married	Conservative	Good	Yes	A plan you purchased yourself from either an insurance company or a state or federal marketplace		Covered	Covered	Covered	Covered	Covered	Covered	Covered	Unsure/Don't know	Covered	Covered	Covered	Unsure/Don't know	Covered	Covered	Covered	Covered	Covered	SHOULD be covered	SHOULD be covered	SHOULD be covered	SHOULD be covered	SHOULD be covered	SHOULD be covered	SHOULD be covered	SHOULD be covered	SHOULD be covered	SHOULD be covered	SHOULD be covered	SHOULD be covered	SHOULD be covered	SHOULD be covered	SHOULD be covered	SHOULD be covered	SHOULD be covered	Male	45 - 59	Graduated from college
Asian / Pacific Islander	Not employed, looking for work	Married	Moderate, middle of the road	Excellent	Yes	Medicaid		Unsure/Don't know	Covered	Covered	Covered	Covered	Unsure/Don't know	Unsure/Don't know	Unsure/Don't know	Unsure/Don't know	Covered	Covered	Unsure/Don't know	Unsure/Don't know	Covered	Covered	Covered	Unsure/Don't know	SHOULD be covered	SHOULD be covered	SHOULD be covered	SHOULD be covered	SHOULD be covered	Unsure/Don't know	Unsure/Don't know	SHOULD be covered	SHOULD be covered	SHOULD be covered	SHOULD be covered	SHOULD be covered	SHOULD be covered	SHOULD be covered	SHOULD be covered	Unsure/Don't know	Unsure/Don't know	Male	30 - 44	Some graduate school
White / Caucasian	Employed, working 40 or more hours per week	Married	Extremely Liberal	Very good	Yes	A plan you purchased yourself from either an insurance company or a state or federal marketplace		Not covered	Covered	Not covered	Not covered	Not covered	Not covered	Not covered	Covered	Not covered	Not covered	Covered	Not covered	Covered	Not covered	Not covered	Not covered	Not covered	SHOULD be covered	SHOULD be covered	SHOULD be covered	SHOULD be covered	SHOULD be covered	SHOULD be covered	SHOULD be covered	SHOULD be covered	SHOULD be covered	SHOULD be covered	SHOULD be covered	SHOULD be covered	SHOULD be covered	SHOULD be covered	SHOULD be covered	SHOULD be covered	SHOULD be covered	Male	45 - 59	Completed graduate school
Asian / Pacific Islander	Employed, working 1-39 hours per week	Married	Slightly Liberal	Very good	Yes	A plan through your employer		Covered	Covered	Covered	Covered	Covered	Covered	Covered	Not covered	Covered	Covered	Covered	Covered	Covered	Not covered	Covered	Not covered	Covered	SHOULD be covered	SHOULD be covered	SHOULD be covered	SHOULD be covered	SHOULD be covered	SHOULD be covered	SHOULD NOT be covered	SHOULD NOT be covered	SHOULD be covered	SHOULD be covered	SHOULD be covered	SHOULD be covered	SHOULD be covered	SHOULD be covered	SHOULD be covered	SHOULD be covered	SHOULD be covered	Male	30 - 44	Graduated from college
White / Caucasian	Employed, working 40 or more hours per week	Never married	Moderate, middle of the road	Good	Yes	A plan through your employer		Covered	Covered	Not covered	Covered	Covered	Not covered	Not covered	Covered	Covered	Not covered	Covered	Not covered	Not covered	Covered	Not covered	Not covered	Covered	SHOULD be covered	SHOULD be covered	SHOULD be covered	SHOULD be covered	SHOULD be covered	SHOULD be covered	SHOULD be covered	SHOULD be covered	SHOULD be covered	Unsure/Don't know	SHOULD be covered	SHOULD NOT be covered	Unsure/Don't know	SHOULD be covered	SHOULD be covered	SHOULD be covered	SHOULD be covered	Male	45 - 59	Graduated from college
White / Caucasian	Employed, working 1-39 hours per week	Married	Extremely Conservative	Excellent	Yes	A plan through your employer		Covered	Covered	Covered	Covered	Covered	Covered	Covered	Covered	Covered	Covered	Covered	Covered	Covered	Covered	Covered	Covered	Covered	SHOULD be covered	SHOULD be covered	SHOULD be covered	SHOULD be covered	SHOULD be covered	SHOULD be covered	SHOULD be covered	SHOULD be covered	SHOULD be covered	SHOULD be covered	SHOULD be covered	SHOULD be covered	SHOULD be covered	SHOULD be covered	SHOULD be covered	SHOULD be covered	SHOULD be covered	Male	30 - 44	Graduated from college
White / Caucasian	Employed, working 1-39 hours per week	Married	Liberal	Very good	Yes	A plan you purchased yourself from either an insurance company or a state or federal marketplace		Not covered	Not covered	Not covered	Covered	Covered	Covered	Covered	Not covered	Covered	Covered	Covered	Covered	Not covered	Covered	Covered	Covered	Covered	SHOULD be covered	SHOULD be covered	SHOULD NOT be covered	SHOULD be covered	SHOULD be covered	SHOULD be covered	SHOULD be covered	SHOULD NOT be covered	SHOULD be covered	SHOULD be covered	SHOULD be covered	SHOULD be covered	SHOULD be covered	SHOULD be covered	SHOULD NOT be covered	SHOULD NOT be covered	SHOULD NOT be covered	Male	30 - 44	Graduated from high school
Black or African American	Employed, working 1-39 hours per week	Never married	Conservative	Good	Yes	Medicaid		Covered	Covered	Covered	Covered	Covered	Covered	Covered	Covered	Covered	Covered	Covered	Covered	Covered	Covered	Covered	Covered	Covered	SHOULD be covered	SHOULD be covered	SHOULD NOT be covered	SHOULD be covered	SHOULD be covered	SHOULD be covered	SHOULD be covered	SHOULD NOT be covered	SHOULD NOT be covered	SHOULD be covered	SHOULD be covered	SHOULD NOT be covered	SHOULD NOT be covered	SHOULD be covered	SHOULD be covered	SHOULD NOT be covered	SHOULD be covered	Male	18 - 29	1 year of college
White / Caucasian	Employed, working 40 or more hours per week	Married	Moderate, middle of the road	Very good	Yes	A plan through your employer		Covered	Covered	Covered	Covered	Covered	Covered	Covered	Covered	Covered	Covered	Covered	Covered	Covered	Covered	Covered	Covered	Covered	SHOULD be covered	SHOULD be covered	SHOULD be covered	SHOULD be covered	SHOULD be covered	SHOULD be covered	SHOULD be covered	SHOULD be covered	SHOULD be covered	SHOULD be covered	SHOULD be covered	SHOULD NOT be covered	SHOULD be covered	SHOULD be covered	SHOULD be covered	SHOULD be covered	SHOULD be covered	Male	45 - 59	Graduated from college
White / Caucasian	Retired	Never married	Moderate, middle of the road	Fair	Yes	A plan through your employer		Unsure/Don't know	Unsure/Don't know	Unsure/Don't know	Unsure/Don't know	Unsure/Don't know	Unsure/Don't know	Unsure/Don't know	Unsure/Don't know	Unsure/Don't know	Unsure/Don't know	Unsure/Don't know	Unsure/Don't know	Unsure/Don't know	Unsure/Don't know	Unsure/Don't know	Unsure/Don't know	Unsure/Don't know	SHOULD be covered	SHOULD be covered	SHOULD be covered	SHOULD be covered	SHOULD be covered	SHOULD be covered	SHOULD be covered	SHOULD be covered	SHOULD be covered	SHOULD be covered	SHOULD be covered	SHOULD be covered	SHOULD be covered	SHOULD be covered	SHOULD be covered	SHOULD be covered	SHOULD be covered	Male	45 - 59	Graduated from college
Black or African American	Employed, working 40 or more hours per week	Never married	Moderate, middle of the road	Good	Yes	A plan through your employer		Unsure/Don't know	Covered	Covered	Not covered	Not covered	Unsure/Don't know	Not covered	Not covered	Not covered	Covered	Not covered	Covered	Unsure/Don't know	Covered	Unsure/Don't know	Covered	Unsure/Don't know	SHOULD be covered	SHOULD be covered	SHOULD NOT be covered	SHOULD be covered	SHOULD be covered	SHOULD be covered	SHOULD be covered	SHOULD be covered	Unsure/Don't know	SHOULD NOT be covered	SHOULD NOT be covered	SHOULD be covered	SHOULD be covered	SHOULD NOT be covered	SHOULD be covered	Unsure/Don't know	SHOULD be covered	Male	30 - 44	Graduated from college
Asian / Pacific Islander	Employed, working 1-39 hours per week	Married	Conservative	Very good	Yes	A plan you purchased yourself from either an insurance company or a state or federal marketplace		Not covered	Covered	Not covered	Covered	Covered	Covered	Not covered	Not covered	Covered	Covered	Covered	Covered	Covered	Covered	Not covered	Not covered	Not covered	SHOULD be covered	SHOULD be covered	SHOULD be covered	SHOULD be covered	SHOULD be covered	SHOULD be covered	SHOULD be covered	SHOULD be covered	SHOULD be covered	SHOULD be covered	SHOULD be covered	SHOULD be covered	SHOULD be covered	SHOULD be covered	SHOULD be covered	SHOULD be covered	SHOULD be covered	Male	45 - 59	Completed graduate school
White / Caucasian	Employed, working 40 or more hours per week	Never married	Moderate, middle of the road	Very good	Yes	A plan through your employer		Covered	Covered	Covered	Covered	Covered	Covered	Covered	Covered	Covered	Covered	Covered	Not covered	Covered	Covered	Not covered	Covered	Covered	SHOULD be covered	SHOULD be covered	SHOULD be covered	SHOULD be covered	SHOULD be covered	SHOULD be covered	SHOULD be covered	SHOULD NOT be covered	SHOULD be covered	SHOULD be covered	SHOULD NOT be covered	SHOULD NOT be covered	SHOULD NOT be covered	Unsure/Don't know	SHOULD NOT be covered	SHOULD be covered	SHOULD NOT be covered	Male	45 - 59	Graduated from college
Black or African American	Not employed, looking for work	Married	Slightly Conservative	Good	No			Covered	Covered	Covered	Covered	Covered	Covered	Covered	Covered	Covered	Covered	Covered	Covered	Covered	Covered	Covered	Covered	Covered	SHOULD be covered	SHOULD be covered	SHOULD be covered	SHOULD be covered	SHOULD be covered	SHOULD be covered	SHOULD be covered	SHOULD be covered	SHOULD be covered	SHOULD be covered	SHOULD be covered	SHOULD be covered	SHOULD be covered	SHOULD be covered	SHOULD be covered	SHOULD be covered	SHOULD be covered	Male	18 - 29	1 year of college
White / Caucasian	Employed, working 1-39 hours per week	Married	Extremely Conservative	Excellent	Yes	A plan through your employer		Covered	Covered	Covered	Covered	Covered	Covered	Covered	Covered	Covered	Covered	Covered	Covered	Covered	Covered	Covered	Covered	Covered	SHOULD be covered	SHOULD be covered	SHOULD be covered	SHOULD be covered	SHOULD be covered	SHOULD be covered	SHOULD be covered	SHOULD be covered	SHOULD be covered	SHOULD be covered	SHOULD be covered	SHOULD be covered	SHOULD be covered	SHOULD be covered	SHOULD be covered	SHOULD be covered	SHOULD be covered	Male	30 - 44	Graduated from college
White / Caucasian	Employed, working 1-39 hours per week	Married	Extremely Conservative	Excellent	Yes	A plan through your employer		Covered	Covered	Covered	Covered	Covered	Covered	Covered	Covered	Covered	Covered	Covered	Covered	Covered	Covered	Covered	Covered	Covered	SHOULD be covered	SHOULD be covered	SHOULD be covered	SHOULD be covered	SHOULD be covered	SHOULD be covered	SHOULD be covered	SHOULD be covered	SHOULD be covered	SHOULD be covered	SHOULD be covered	SHOULD be covered	SHOULD be covered	SHOULD be covered	SHOULD be covered	SHOULD be covered	SHOULD be covered	Male	30 - 44	Graduated from college
White / Caucasian	Employed, working 40 or more hours per week	Married	Conservative	Fair	Yes	A plan through your employer		Covered	Covered	Not covered	Unsure/Don't know	Covered	Unsure/Don't know	Unsure/Don't know	Not covered	Unsure/Don't know	Unsure/Don't know	Covered	Not covered	Covered	Not covered	Covered	Not covered	Not covered	SHOULD be covered	SHOULD be covered	SHOULD be covered	SHOULD be covered	SHOULD be covered	SHOULD be covered	SHOULD be covered	SHOULD NOT be covered	SHOULD be covered	SHOULD be covered	SHOULD be covered	Unsure/Don't know	SHOULD be covered	SHOULD be covered	SHOULD be covered	SHOULD be covered	Unsure/Don't know	Male	45 - 59	1 year of college
White / Caucasian	Employed, working 1-39 hours per week	Married	Extremely Conservative	Excellent	Yes	Medicare		Covered	Covered	Covered	Covered	Covered	Covered	Covered	Covered	Covered	Covered	Covered	Covered	Covered	Covered	Covered	Covered	Covered	SHOULD be covered	SHOULD be covered	SHOULD be covered	SHOULD be covered	SHOULD be covered	SHOULD be covered	SHOULD be covered	SHOULD be covered	SHOULD be covered	SHOULD be covered	SHOULD be covered	SHOULD be covered	SHOULD be covered	SHOULD be covered	SHOULD be covered	SHOULD be covered	SHOULD be covered	Male	30 - 44	9th grade
Asian / Pacific Islander	Employed, working 1-39 hours per week	Married	Liberal	Good	Yes	A plan through your employer		Not covered	Covered	Not covered	Covered	Covered	Unsure/Don't know	Not covered	Not covered	Not covered	Not covered	Covered	Not covered	Not covered	Covered	Not covered	Not covered	Not covered	SHOULD NOT be covered	SHOULD be covered	SHOULD NOT be covered	SHOULD be covered	SHOULD be covered	SHOULD be covered	SHOULD NOT be covered	SHOULD NOT be covered	SHOULD NOT be covered	SHOULD be covered	SHOULD be covered	SHOULD NOT be covered	SHOULD NOT be covered	SHOULD be covered	SHOULD be covered	SHOULD be covered	SHOULD NOT be covered	Male	30 - 44	Some graduate school
Black or African American	Employed, working 1-39 hours per week	Separated	Moderate, middle of the road	Very good	Yes	A plan through your spouse's employer		Unsure/Don't know	Unsure/Don't know	Unsure/Don't know	Unsure/Don't know	Unsure/Don't know	Unsure/Don't know	Unsure/Don't know	Unsure/Don't know	Unsure/Don't know	Unsure/Don't know	Unsure/Don't know	Unsure/Don't know	Unsure/Don't know	Unsure/Don't know	Unsure/Don't know	Unsure/Don't know	Unsure/Don't know	SHOULD be covered	SHOULD be covered	SHOULD be covered	SHOULD be covered	SHOULD be covered	SHOULD be covered	SHOULD be covered	SHOULD be covered	SHOULD be covered	SHOULD be covered	SHOULD be covered	SHOULD be covered	SHOULD be covered	SHOULD be covered	SHOULD be covered	SHOULD be covered	SHOULD be covered	Male	45 - 59	Graduated from college
Asian / Pacific Islander	Employed, working 1-39 hours per week	Never married	Moderate, middle of the road	Fair	Yes	A plan you purchased yourself from either an insurance company or a state or federal marketplace		Not covered	Not covered	Not covered	Not covered	Not covered	Not covered	Not covered	Not covered	Not covered	Not covered	Not covered	Not covered	Not covered	Not covered	Not covered	Not covered	Not covered	SHOULD be covered	SHOULD be covered	SHOULD NOT be covered	SHOULD be covered	SHOULD be covered	SHOULD NOT be covered	SHOULD NOT be covered	SHOULD NOT be covered	SHOULD be covered	SHOULD NOT be covered	SHOULD be covered	SHOULD NOT be covered	SHOULD NOT be covered	SHOULD be covered	SHOULD be covered	SHOULD NOT be covered	SHOULD be covered	Male	30 - 44	Graduated from college
White / Caucasian	Employed, working 1-39 hours per week	Married	Extremely Conservative	Excellent	Yes	A plan through your employer		Covered	Covered	Covered	Covered	Covered	Covered	Covered	Covered	Covered	Covered	Covered	Covered	Covered	Covered	Covered	Covered	Covered	SHOULD be covered	SHOULD be covered	SHOULD be covered	SHOULD be covered	SHOULD be covered	SHOULD be covered	SHOULD be covered	SHOULD be covered	SHOULD be covered	SHOULD be covered	SHOULD be covered	SHOULD be covered	SHOULD be covered	SHOULD be covered	SHOULD be covered	SHOULD be covered	SHOULD be covered	Male	30 - 44	Some graduate school
Black or African American	Disabled, not able to work	Never married	Slightly Conservative	Poor	Yes	Medicare		Covered	Covered	Covered	Covered	Covered	Covered	Covered	Covered	Covered	Covered	Covered	Covered	Covered	Covered	Covered	Covered	Covered	SHOULD be covered	SHOULD be covered	SHOULD be covered	SHOULD be covered	SHOULD be covered	SHOULD be covered	SHOULD be covered	SHOULD be covered	SHOULD be covered	SHOULD be covered	SHOULD be covered	SHOULD be covered	SHOULD be covered	SHOULD be covered	SHOULD be covered	SHOULD be covered	SHOULD be covered	Male	45 - 59	Graduated from high school
White / Caucasian	Employed, working 40 or more hours per week	Never married	Moderate, middle of the road	Good	Yes	A plan through your employer		Covered	Covered	Covered	Covered	Covered	Covered	Covered	Covered	Covered	Not covered	Covered	Not covered	Unsure/Don't know	Not covered	Covered	Covered	Covered	SHOULD be covered	SHOULD be covered	SHOULD be covered	SHOULD be covered	SHOULD be covered	SHOULD be covered	SHOULD be covered	SHOULD be covered	SHOULD be covered	SHOULD be covered	SHOULD be covered	SHOULD be covered	SHOULD be covered	SHOULD be covered	SHOULD be covered	SHOULD be covered	SHOULD be covered	Male	18 - 29	2 years of college
White / Caucasian	Employed, working 1-39 hours per week	Married	Extremely Conservative	Excellent	Yes	A plan through your employer		Covered	Covered	Covered	Covered	Covered	Covered	Covered	Covered	Covered	Covered	Covered	Covered	Covered	Covered	Covered	Covered	Covered	SHOULD be covered	SHOULD be covered	SHOULD be covered	SHOULD be covered	SHOULD be covered	SHOULD be covered	SHOULD be covered	SHOULD be covered	SHOULD be covered	SHOULD be covered	SHOULD be covered	SHOULD be covered	SHOULD be covered	SHOULD be covered	SHOULD be covered	SHOULD be covered	SHOULD be covered	Male	30 - 44	Graduated from college
White / Caucasian	Employed, working 1-39 hours per week	Married	Extremely Conservative	Very good	Yes	A plan you purchased yourself from either an insurance company or a state or federal marketplace		Covered	Covered	Covered	Not covered	Not covered	Covered	Not covered	Covered	Covered	Not covered	Not covered	Not covered	Not covered	Not covered	Covered	Not covered	Not covered	SHOULD be covered	SHOULD be covered	SHOULD be covered	SHOULD NOT be covered	SHOULD be covered	SHOULD be covered	SHOULD NOT be covered	SHOULD NOT be covered	SHOULD NOT be covered	SHOULD NOT be covered	SHOULD NOT be covered	SHOULD NOT be covered	SHOULD be covered	SHOULD NOT be covered	SHOULD be covered	SHOULD be covered	SHOULD be covered	Male	18 - 29	Graduated from college
Black or African American	Not employed, NOT looking for work	Never married	Moderate, middle of the road	Good	No			Not covered	Not covered	Not covered	Not covered	Not covered	Not covered	Not covered	Not covered	Not covered	Not covered	Not covered	Not covered	Not covered	Not covered	Covered	Not covered	Not covered	Unsure/Don't know	SHOULD be covered	SHOULD NOT be covered	SHOULD be covered	SHOULD be covered	Unsure/Don't know	SHOULD be covered	SHOULD NOT be covered	SHOULD NOT be covered	Unsure/Don't know	SHOULD NOT be covered	SHOULD NOT be covered	SHOULD be covered	SHOULD NOT be covered	Unsure/Don't know	Unsure/Don't know	Unsure/Don't know	Male	18 - 29	1 year of college
White / Caucasian	Employed, working 40 or more hours per week	Separated	Moderate, middle of the road	Good	Yes	Medicare		Unsure/Don't know	Covered	Unsure/Don't know	Covered	Covered	Unsure/Don't know	Unsure/Don't know	Unsure/Don't know	Covered	Covered	Covered	Unsure/Don't know	Covered	Covered	Covered	Covered	Covered	SHOULD be covered	SHOULD be covered	SHOULD be covered	SHOULD be covered	SHOULD be covered	SHOULD be covered	SHOULD be covered	SHOULD be covered	SHOULD be covered	SHOULD be covered	SHOULD be covered	SHOULD be covered	SHOULD be covered	SHOULD be covered	SHOULD be covered	SHOULD be covered	SHOULD be covered	Male	45 - 59	Some graduate school
Hispanic American	Disabled, not able to work	Separated	Conservative	Poor	No			Not covered	Covered	Not covered	Covered	Covered	Not covered	Not covered	Unsure/Don't know	Not covered	Not covered	Not covered	Not covered	Covered	Covered	Covered	Not covered	Not covered	Unsure/Don't know	SHOULD be covered	Unsure/Don't know	SHOULD be covered	SHOULD be covered	SHOULD be covered	Unsure/Don't know	Unsure/Don't know	Unsure/Don't know	Unsure/Don't know	SHOULD be covered	Unsure/Don't know	SHOULD be covered	SHOULD be covered	Unsure/Don't know	Unsure/Don't know	SHOULD be covered	Female	30 - 44	11th grade
White / Caucasian	Disabled, not able to work	Never married	Moderate, middle of the road	Poor	Yes	A plan you purchased yourself from either an insurance company or a state or federal marketplace		Unsure/Don't know	Covered	Unsure/Don't know	Unsure/Don't know	Covered	Unsure/Don't know	Unsure/Don't know	Unsure/Don't know	Unsure/Don't know	Not covered	Covered	Unsure/Don't know	Unsure/Don't know	Unsure/Don't know	Unsure/Don't know	Not covered	Covered	SHOULD be covered	SHOULD be covered	SHOULD be covered	SHOULD be covered	SHOULD be covered	SHOULD be covered	SHOULD be covered	SHOULD be covered	SHOULD be covered	SHOULD be covered	SHOULD be covered	SHOULD be covered	SHOULD be covered	SHOULD be covered	SHOULD be covered	SHOULD be covered	SHOULD be covered	Male	18 - 29	Graduated from high school
White / Caucasian	Employed, working 40 or more hours per week	Married	Slightly Conservative	Excellent	Yes	A plan through your employer		Covered	Covered	Unsure/Don't know	Covered	Covered	Covered	Covered	Not covered	Covered	Unsure/Don't know	Covered	Not covered	Unsure/Don't know	Covered	Not covered	Covered	Covered	SHOULD be covered	SHOULD be covered	SHOULD be covered	SHOULD be covered	SHOULD be covered	SHOULD be covered	SHOULD be covered	SHOULD NOT be covered	SHOULD be covered	SHOULD be covered	SHOULD be covered	SHOULD NOT be covered	SHOULD be covered	SHOULD be covered	SHOULD be covered	SHOULD be covered	SHOULD be covered	Male	45 - 59	Completed graduate school
White / Caucasian	Disabled, not able to work	Separated	Conservative	Fair	Yes	Other (please specify):	state health plan	Covered	Covered	Covered	Covered	Covered	Covered	Covered	Covered	Covered	Covered	Covered	Not covered	Covered	Covered	Covered	Covered	Covered	SHOULD be covered	SHOULD be covered	SHOULD be covered	SHOULD be covered	SHOULD be covered	SHOULD be covered	SHOULD be covered	SHOULD NOT be covered	SHOULD NOT be covered	SHOULD be covered	SHOULD be covered	SHOULD be covered	SHOULD NOT be covered	SHOULD be covered	SHOULD be covered	SHOULD NOT be covered	SHOULD be covered	Male	45 - 59	Graduated from high school
White / Caucasian	Disabled, not able to work	Married	Slightly Conservative	Fair	Yes	A plan through your spouse's employer		Covered	Covered	Unsure/Don't know	Covered	Covered	Covered	Unsure/Don't know	Unsure/Don't know	Unsure/Don't know	Unsure/Don't know	Covered	Unsure/Don't know	Covered	Covered	Unsure/Don't know	Unsure/Don't know	Unsure/Don't know	SHOULD be covered	SHOULD be covered	SHOULD be covered	SHOULD be covered	SHOULD be covered	SHOULD be covered	SHOULD NOT be covered	SHOULD NOT be covered	SHOULD be covered	SHOULD be covered	SHOULD be covered	SHOULD NOT be covered	SHOULD be covered	SHOULD be covered	SHOULD be covered	SHOULD be covered	SHOULD be covered	Male	30 - 44	Graduated from high school
White / Caucasian	Employed, working 1-39 hours per week	Married	Liberal	Good	No			Covered	Covered	Covered	Covered	Covered	Unsure/Don't know	Unsure/Don't know	Unsure/Don't know	Unsure/Don't know	Unsure/Don't know	Covered	Unsure/Don't know	Unsure/Don't know	Unsure/Don't know	Unsure/Don't know	Unsure/Don't know	Unsure/Don't know	SHOULD be covered	SHOULD be covered	SHOULD be covered	SHOULD be covered	SHOULD be covered	Unsure/Don't know	SHOULD be covered	SHOULD be covered	SHOULD be covered	SHOULD be covered	SHOULD be covered	Unsure/Don't know	SHOULD be covered	Unsure/Don't know	Unsure/Don't know	SHOULD NOT be covered	Unsure/Don't know	Male	45 - 59	2 years of college
Black or African American	Not employed, NOT looking for work	Never married	Liberal	Very good	Yes	Other (please specify):	medi-cal	Not covered	Not covered	Not covered	Not covered	Not covered	Not covered	Not covered	Not covered	Not covered	Not covered	Not covered	Not covered	Not covered	Not covered	Not covered	Not covered	Not covered	SHOULD be covered	SHOULD be covered	SHOULD be covered	SHOULD be covered	SHOULD be covered	SHOULD be covered	SHOULD be covered	SHOULD be covered	SHOULD be covered	SHOULD be covered	SHOULD be covered	SHOULD be covered	SHOULD be covered	SHOULD be covered	SHOULD be covered	SHOULD be covered	SHOULD be covered	Male	30 - 44	2 years of college
Hispanic American	Employed, working 40 or more hours per week	Married	Conservative	Good	Yes	A plan through your spouse's employer		Covered	Covered	Not covered	Covered	Not covered	Covered	Not covered	Not covered	Not covered	Covered	Not covered	Not covered	Not covered	Covered	Not covered	Not covered	Covered	SHOULD NOT be covered	SHOULD be covered	SHOULD be covered	SHOULD be covered	SHOULD be covered	SHOULD NOT be covered	SHOULD NOT be covered	SHOULD NOT be covered	SHOULD NOT be covered	SHOULD be covered	SHOULD NOT be covered	SHOULD NOT be covered	SHOULD be covered	SHOULD be covered	SHOULD NOT be covered	SHOULD be covered	SHOULD be covered	Male	30 - 44	Graduated from high school
Black or African American	Employed, working 40 or more hours per week	Married	Conservative	Very good	Yes	A plan you purchased yourself from either an insurance company or a state or federal marketplace		Covered	Covered	Not covered	Covered	Covered	Not covered	Not covered	Not covered	Covered	Covered	Covered	Not covered	Covered	Covered	Covered	Not covered	Covered	SHOULD NOT be covered	SHOULD NOT be covered	SHOULD NOT be covered	SHOULD NOT be covered	SHOULD NOT be covered	SHOULD be covered	SHOULD be covered	SHOULD be covered	SHOULD NOT be covered	SHOULD NOT be covered	SHOULD NOT be covered	SHOULD NOT be covered	SHOULD NOT be covered	SHOULD NOT be covered	SHOULD NOT be covered	SHOULD NOT be covered	SHOULD NOT be covered	Male	45 - 59	Graduated from high school
Black or African American	Not employed, looking for work	Married	Slightly Liberal	Fair	No			Unsure/Don't know	Unsure/Don't know	Unsure/Don't know	Unsure/Don't know	Unsure/Don't know	Unsure/Don't know	Unsure/Don't know	Unsure/Don't know	Unsure/Don't know	Unsure/Don't know	Unsure/Don't know	Unsure/Don't know	Unsure/Don't know	Unsure/Don't know	Unsure/Don't know	Unsure/Don't know	Unsure/Don't know	Unsure/Don't know	Unsure/Don't know	Unsure/Don't know	Unsure/Don't know	Unsure/Don't know	Unsure/Don't know	Unsure/Don't know	Unsure/Don't know	Unsure/Don't know	Unsure/Don't know	Unsure/Don't know	Unsure/Don't know	Unsure/Don't know	Unsure/Don't know	Unsure/Don't know	Unsure/Don't know	Unsure/Don't know	Male	30 - 44	2 years of college
White / Caucasian	Employed, working 40 or more hours per week	Never married	Slightly Liberal	Very good	Yes	A plan you purchased yourself from either an insurance company or a state or federal marketplace		Covered	Unsure/Don't know	Not covered	Covered	Unsure/Don't know	Not covered	Unsure/Don't know	Not covered	Unsure/Don't know	Unsure/Don't know	Covered	Not covered	Unsure/Don't know	Not covered	Not covered	Unsure/Don't know	Covered	SHOULD be covered	SHOULD be covered	SHOULD NOT be covered	SHOULD be covered	SHOULD be covered	SHOULD be covered	SHOULD NOT be covered	SHOULD NOT be covered	SHOULD be covered	SHOULD NOT be covered	SHOULD be covered	SHOULD NOT be covered	SHOULD be covered	SHOULD be covered	SHOULD be covered	SHOULD NOT be covered	SHOULD be covered	Male	18 - 29	Graduated from college
White / Caucasian	Not employed, NOT looking for work	Divorced	Moderate, middle of the road	Good	No			Unsure/Don't know	Unsure/Don't know	Unsure/Don't know	Unsure/Don't know	Unsure/Don't know	Unsure/Don't know	Unsure/Don't know	Unsure/Don't know	Unsure/Don't know	Unsure/Don't know	Unsure/Don't know	Unsure/Don't know	Unsure/Don't know	Unsure/Don't know	Unsure/Don't know	Unsure/Don't know	Unsure/Don't know	Unsure/Don't know	Unsure/Don't know	Unsure/Don't know	Unsure/Don't know	Unsure/Don't know	Unsure/Don't know	Unsure/Don't know	Unsure/Don't know	Unsure/Don't know	Unsure/Don't know	Unsure/Don't know	Unsure/Don't know	Unsure/Don't know	Unsure/Don't know	Unsure/Don't know	Unsure/Don't know	Unsure/Don't know	Male	45 - 59	9th grade
White / Caucasian	Employed, working 1-39 hours per week	Never married	Conservative	Very good	Yes	A plan you purchased yourself from either an insurance company or a state or federal marketplace		Covered	Covered	Covered	Covered	Covered	Covered	Covered	Covered	Covered	Covered	Covered	Covered	Covered	Covered	Covered	Covered	Covered	SHOULD be covered	SHOULD be covered	SHOULD be covered	SHOULD be covered	SHOULD be covered	SHOULD be covered	SHOULD be covered	SHOULD be covered	SHOULD be covered	SHOULD be covered	SHOULD be covered	SHOULD be covered	SHOULD be covered	SHOULD be covered	SHOULD be covered	SHOULD be covered	SHOULD be covered	Male	30 - 44	1 year of college
White / Caucasian	Employed, working 40 or more hours per week	Married	Moderate, middle of the road	Good	Yes	A plan you purchased yourself from either an insurance company or a state or federal marketplace		Covered	Covered	Not covered	Covered	Covered	Covered	Not covered	Not covered	Covered	Covered	Covered	Covered	Covered	Covered	Not covered	Not covered	Covered	Unsure/Don't know	SHOULD be covered	SHOULD be covered	Unsure/Don't know	Unsure/Don't know	SHOULD NOT be covered	SHOULD be covered	SHOULD be covered	SHOULD be covered	SHOULD be covered	SHOULD NOT be covered	SHOULD be covered	SHOULD be covered	SHOULD be covered	SHOULD be covered	SHOULD be covered	SHOULD NOT be covered	Male	18 - 29	2 years of college
White / Caucasian	Retired	Never married	Extremely Conservative	Very good	Yes	A plan you purchased yourself from either an insurance company or a state or federal marketplace		Covered	Covered	Unsure/Don't know	Covered	Covered	Unsure/Don't know	Unsure/Don't know	Unsure/Don't know	Unsure/Don't know	Unsure/Don't know	Covered	Unsure/Don't know	Unsure/Don't know	Covered	Covered	Unsure/Don't know	Unsure/Don't know	SHOULD be covered	SHOULD be covered	Unsure/Don't know	SHOULD be covered	SHOULD be covered	Unsure/Don't know	Unsure/Don't know	Unsure/Don't know	Unsure/Don't know	Unsure/Don't know	SHOULD be covered	Unsure/Don't know	Unsure/Don't know	SHOULD be covered	SHOULD be covered	Unsure/Don't know	SHOULD be covered	Male	45 - 59	1 year of college
White / Caucasian	Retired	Never married	Moderate, middle of the road	Good	Yes	Medicare		Covered	Covered	Covered	Covered	Covered	Covered	Not covered	Not covered	Covered	Not covered	Covered	Not covered	Not covered	Covered	Covered	Not covered	Covered	SHOULD be covered	SHOULD be covered	SHOULD be covered	SHOULD be covered	SHOULD be covered	SHOULD be covered	SHOULD NOT be covered	SHOULD NOT be covered	SHOULD be covered	SHOULD be covered	SHOULD be covered	SHOULD NOT be covered	SHOULD NOT be covered	SHOULD be covered	SHOULD be covered	SHOULD NOT be covered	SHOULD be covered	Male	45 - 59	1 year of college
White / Caucasian	Employed, working 1-39 hours per week	Married	Extremely Conservative	Excellent	Yes	A plan through your employer		Covered	Covered	Covered	Covered	Covered	Covered	Covered	Covered	Covered	Covered	Covered	Covered	Covered	Covered	Covered	Covered	Covered	SHOULD be covered	SHOULD be covered	SHOULD be covered	SHOULD be covered	SHOULD be covered	SHOULD be covered	SHOULD be covered	SHOULD be covered	SHOULD be covered	SHOULD be covered	SHOULD be covered	SHOULD be covered	SHOULD be covered	SHOULD be covered	SHOULD be covered	SHOULD be covered	SHOULD be covered	Male	30 - 44	2 years of college
Hispanic American	Disabled, not able to work	Divorced	Extremely Conservative	Very good	Yes	Medicare		Covered	Covered	Covered	Covered	Covered	Not covered	Covered	Covered	Covered	Covered	Covered	Not covered	Covered	Not covered	Covered	Not covered	Not covered	SHOULD be covered	SHOULD be covered	SHOULD NOT be covered	SHOULD be covered	SHOULD be covered	SHOULD be covered	SHOULD NOT be covered	SHOULD be covered	SHOULD be covered	SHOULD be covered	SHOULD be covered	SHOULD NOT be covered	SHOULD be covered	SHOULD be covered	SHOULD be covered	SHOULD be covered	SHOULD NOT be covered	Male	30 - 44	2 years of college
White / Caucasian	Disabled, not able to work	Never married	Moderate, middle of the road	Poor	Yes	A plan you purchased yourself from either an insurance company or a state or federal marketplace		Not covered	Covered	Unsure/Don't know	Not covered	Covered	Not covered	Not covered	Not covered	Covered	Not covered	Covered	Not covered	Not covered	Covered	Covered	Not covered	Not covered	SHOULD be covered	SHOULD be covered	SHOULD NOT be covered	SHOULD be covered	SHOULD be covered	SHOULD NOT be covered	SHOULD NOT be covered	SHOULD NOT be covered	SHOULD be covered	SHOULD NOT be covered	SHOULD be covered	SHOULD NOT be covered	SHOULD NOT be covered	SHOULD be covered	SHOULD be covered	SHOULD NOT be covered	SHOULD be covered	Male	30 - 44	1 year of college
White / Caucasian	Employed, working 40 or more hours per week	Never married	Slightly Conservative	Very good	Yes	A plan through your employer		Not covered	Covered	Not covered	Not covered	Covered	Not covered	Not covered	Covered	Not covered	Not covered	Covered	Not covered	Not covered	Not covered	Not covered	Not covered	Not covered	SHOULD be covered	SHOULD be covered	SHOULD be covered	SHOULD be covered	SHOULD be covered	SHOULD be covered	SHOULD be covered	SHOULD be covered	SHOULD be covered	SHOULD be covered	SHOULD be covered	SHOULD be covered	SHOULD be covered	SHOULD be covered	SHOULD be covered	SHOULD be covered	SHOULD be covered	Male	30 - 44	Completed graduate school
White / Caucasian	Not employed, NOT looking for work	Married	Conservative	Excellent	Yes	A plan you purchased yourself from either an insurance company or a state or federal marketplace		Unsure/Don't know	Unsure/Don't know	Unsure/Don't know	Unsure/Don't know	Unsure/Don't know	Unsure/Don't know	Unsure/Don't know	Unsure/Don't know	Unsure/Don't know	Unsure/Don't know	Unsure/Don't know	Unsure/Don't know	Unsure/Don't know	Unsure/Don't know	Unsure/Don't know	Unsure/Don't know	Unsure/Don't know	SHOULD be covered	SHOULD be covered	SHOULD be covered	SHOULD be covered	SHOULD be covered	SHOULD NOT be covered	SHOULD NOT be covered	SHOULD NOT be covered	SHOULD be covered	SHOULD NOT be covered	SHOULD be covered	SHOULD NOT be covered	SHOULD be covered	SHOULD be covered	SHOULD NOT be covered	SHOULD NOT be covered	SHOULD be covered	Male	45 - 59	2 years of college
White / Caucasian	Employed, working 1-39 hours per week	Married	Liberal	Very good	Yes	A plan through your employer		Covered	Covered	Covered	Covered	Covered	Covered	Covered	Covered	Covered	Covered	Covered	Covered	Covered	Covered	Covered	Covered	Covered	SHOULD be covered	SHOULD be covered	SHOULD be covered	SHOULD be covered	SHOULD be covered	SHOULD be covered	SHOULD be covered	SHOULD be covered	SHOULD be covered	SHOULD be covered	SHOULD be covered	SHOULD be covered	SHOULD be covered	SHOULD be covered	SHOULD be covered	SHOULD be covered	SHOULD be covered	Male	30 - 44	Graduated from college
White / Caucasian	Disabled, not able to work	Never married	Liberal	Very good	Yes	Medicare		Unsure/Don't know	Covered	Covered	Covered	Covered	Covered	Unsure/Don't know	Unsure/Don't know	Unsure/Don't know	Covered	Covered	Not covered	Covered	Covered	Covered	Covered	Covered	Unsure/Don't know	Unsure/Don't know	Unsure/Don't know	Unsure/Don't know	SHOULD be covered	SHOULD be covered	Unsure/Don't know	Unsure/Don't know	Unsure/Don't know	Unsure/Don't know	Unsure/Don't know	SHOULD NOT be covered	Unsure/Don't know	SHOULD be covered	Unsure/Don't know	Unsure/Don't know	Unsure/Don't know	Male	18 - 29	1 year of college
White / Caucasian	Employed, working 1-39 hours per week	Divorced	Moderate, middle of the road	Very good	No			Not covered	Not covered	Not covered	Not covered	Not covered	Not covered	Not covered	Not covered	Not covered	Not covered	Not covered	Not covered	Not covered	Not covered	Not covered	Not covered	Not covered	SHOULD NOT be covered	SHOULD NOT be covered	SHOULD NOT be covered	SHOULD NOT be covered	SHOULD NOT be covered	SHOULD NOT be covered	SHOULD NOT be covered	SHOULD NOT be covered	SHOULD NOT be covered	SHOULD NOT be covered	SHOULD NOT be covered	SHOULD NOT be covered	SHOULD NOT be covered	SHOULD NOT be covered	SHOULD NOT be covered	SHOULD NOT be covered	SHOULD NOT be covered	Male	45 - 59	2 years of college
Asian / Pacific Islander	Employed, working 40 or more hours per week	Never married	Slightly Conservative	Very good	Yes	A plan through your employer		Not covered	Covered	Not covered	Covered	Covered	Covered	Not covered	Not covered	Covered	Covered	Covered	Unsure/Don't know	Covered	Covered	Covered	Unsure/Don't know	Covered	SHOULD be covered	SHOULD be covered	SHOULD be covered	SHOULD be covered	SHOULD be covered	SHOULD be covered	SHOULD NOT be covered	SHOULD NOT be covered	Unsure/Don't know	SHOULD be covered	SHOULD be covered	SHOULD be covered	SHOULD be covered	SHOULD be covered	SHOULD be covered	SHOULD be covered	SHOULD be covered	Male	30 - 44	1 year of college
White / Caucasian	Employed, working 1-39 hours per week	Married	Extremely Conservative	Excellent	Yes	A plan through your employer		Covered	Covered	Covered	Covered	Covered	Covered	Covered	Covered	Covered	Covered	Covered	Covered	Covered	Covered	Covered	Covered	Covered	SHOULD be covered	SHOULD be covered	SHOULD be covered	SHOULD be covered	SHOULD be covered	SHOULD be covered	SHOULD be covered	SHOULD be covered	SHOULD be covered	SHOULD be covered	SHOULD be covered	SHOULD be covered	SHOULD be covered	SHOULD be covered	SHOULD be covered	SHOULD be covered	SHOULD be covered	Male	30 - 44	2 years of college
White / Caucasian	Employed, working 40 or more hours per week	Married	Slightly Liberal	Very good	Yes	A plan through your employer		Covered	Covered	Covered	Covered	Covered	Covered	Covered	Covered	Covered	Covered	Covered	Covered	Covered	Covered	Covered	Covered	Covered	SHOULD be covered	SHOULD be covered	SHOULD be covered	SHOULD be covered	SHOULD be covered	SHOULD be covered	SHOULD be covered	SHOULD be covered	SHOULD be covered	SHOULD be covered	SHOULD be covered	SHOULD be covered	SHOULD be covered	SHOULD be covered	SHOULD be covered	SHOULD be covered	SHOULD be covered	Male	30 - 44	Graduated from high school
White / Caucasian	Employed, working 1-39 hours per week	Married	Extremely Conservative	Excellent	Yes	A plan through your employer		Covered	Covered	Covered	Covered	Covered	Covered	Covered	Covered	Covered	Covered	Covered	Covered	Covered	Covered	Covered	Covered	Covered	SHOULD be covered	SHOULD be covered	SHOULD be covered	SHOULD be covered	SHOULD be covered	SHOULD be covered	SHOULD be covered	SHOULD be covered	SHOULD be covered	SHOULD be covered	SHOULD be covered	SHOULD be covered	SHOULD be covered	SHOULD be covered	SHOULD be covered	SHOULD be covered	SHOULD be covered	Male	30 - 44	Graduated from college
Black or African American	Disabled, not able to work	Never married	Moderate, middle of the road	Very good	Yes	Medicaid		Covered	Covered	Covered	Covered	Covered	Covered	Covered	Covered	Covered	Covered	Covered	Not covered	Not covered	Covered	Covered	Covered	Covered	SHOULD be covered	SHOULD be covered	SHOULD be covered	SHOULD be covered	SHOULD be covered	SHOULD be covered	SHOULD be covered	SHOULD be covered	SHOULD be covered	SHOULD be covered	SHOULD be covered	SHOULD be covered	SHOULD be covered	SHOULD be covered	SHOULD be covered	SHOULD be covered	SHOULD be covered	Male	45 - 59	1 year of college
White / Caucasian	Employed, working 1-39 hours per week	Married	Extremely Conservative	Excellent	Yes	A plan through your employer		Covered	Covered	Covered	Covered	Covered	Covered	Covered	Covered	Covered	Covered	Covered	Covered	Covered	Covered	Covered	Covered	Covered	SHOULD be covered	SHOULD be covered	SHOULD be covered	SHOULD be covered	SHOULD be covered	SHOULD be covered	SHOULD be covered	SHOULD be covered	SHOULD be covered	SHOULD be covered	SHOULD be covered	SHOULD be covered	SHOULD be covered	SHOULD be covered	SHOULD be covered	SHOULD be covered	SHOULD be covered	Male	30 - 44	Graduated from college
Asian / Pacific Islander	Employed, working 1-39 hours per week	Never married	Moderate, middle of the road	Very good	Unsure/Don't know			Covered	Unsure/Don't know	Covered	Covered	Covered	Covered	Not covered	Covered	Covered	Covered	Not covered	Covered	Not covered	Covered	Unsure/Don't know	Covered	Covered	SHOULD be covered	SHOULD be covered	SHOULD be covered	SHOULD be covered	SHOULD be covered	SHOULD be covered	SHOULD be covered	SHOULD be covered	SHOULD be covered	SHOULD be covered	SHOULD be covered	SHOULD be covered	SHOULD be covered	SHOULD be covered	SHOULD be covered	SHOULD be covered	SHOULD be covered	Male	18 - 29	Graduated from high school
Hispanic American	Not employed, looking for work	Never married	Moderate, middle of the road	Very good	No			Covered	Covered	Covered	Covered	Covered	Covered	Covered	Covered	Covered	Covered	Covered	Covered	Covered	Covered	Covered	Covered	Covered	SHOULD be covered	SHOULD be covered	SHOULD be covered	SHOULD be covered	SHOULD be covered	SHOULD be covered	SHOULD be covered	SHOULD be covered	SHOULD be covered	SHOULD be covered	SHOULD be covered	SHOULD be covered	SHOULD be covered	SHOULD be covered	SHOULD be covered	SHOULD be covered	SHOULD be covered	Male	30 - 44	Graduated from high school
White / Caucasian	Employed, working 1-39 hours per week	Never married	Extremely Liberal	Fair	No			Unsure/Don't know	Covered	Unsure/Don't know	Covered	Unsure/Don't know	Unsure/Don't know	Unsure/Don't know	Unsure/Don't know	Not covered	Unsure/Don't know	Not covered	Not covered	Unsure/Don't know	Unsure/Don't know	Unsure/Don't know	Not covered	Covered	SHOULD be covered	SHOULD be covered	SHOULD be covered	SHOULD be covered	SHOULD be covered	SHOULD be covered	SHOULD be covered	SHOULD be covered	SHOULD be covered	SHOULD be covered	SHOULD be covered	SHOULD be covered	SHOULD be covered	SHOULD be covered	SHOULD be covered	SHOULD be covered	SHOULD be covered	Male	30 - 44	Graduated from college
Hispanic American	Employed, working 1-39 hours per week	Never married	Moderate, middle of the road	Good	Yes	Other (please specify):	parents	Covered	Unsure/Don't know	Covered	Covered	Covered	Covered	Unsure/Don't know	Unsure/Don't know	Covered	Covered	Covered	Covered	Covered	Covered	Covered	Covered	Covered	SHOULD be covered	SHOULD be covered	SHOULD be covered	SHOULD be covered	SHOULD be covered	SHOULD be covered	SHOULD be covered	SHOULD be covered	SHOULD be covered	SHOULD be covered	SHOULD be covered	SHOULD NOT be covered	SHOULD be covered	SHOULD be covered	SHOULD be covered	SHOULD be covered	SHOULD be covered	Female	18 - 29	Graduated from college
White / Caucasian	Employed, working 1-39 hours per week	Married	Extremely Conservative	Excellent	Yes	A plan through your employer		Covered	Covered	Covered	Covered	Covered	Covered	Covered	Covered	Covered	Covered	Covered	Covered	Covered	Covered	Covered	Covered	Covered	SHOULD be covered	SHOULD be covered	SHOULD be covered	SHOULD be covered	SHOULD be covered	SHOULD be covered	SHOULD be covered	SHOULD be covered	SHOULD be covered	SHOULD be covered	SHOULD be covered	SHOULD be covered	SHOULD be covered	SHOULD be covered	SHOULD be covered	SHOULD be covered	SHOULD be covered	Male	30 - 44	Graduated from college
White / Caucasian	Not employed, looking for work	Never married	Moderate, middle of the road	Good	Yes	Medicaid		Unsure/Don't know	Unsure/Don't know	Unsure/Don't know	Covered	Unsure/Don't know	Covered	Unsure/Don't know	Unsure/Don't know	Unsure/Don't know	Covered	Not covered	Unsure/Don't know	Unsure/Don't know	Unsure/Don't know	Unsure/Don't know	Covered	Unsure/Don't know	SHOULD be covered	SHOULD be covered	SHOULD be covered	SHOULD be covered	SHOULD be covered	SHOULD be covered	SHOULD be covered	SHOULD be covered	SHOULD be covered	SHOULD be covered	SHOULD be covered	SHOULD be covered	SHOULD be covered	SHOULD be covered	SHOULD be covered	SHOULD be covered	SHOULD be covered	Male	30 - 44	2 years of college
White / Caucasian	Disabled, not able to work	Never married	Moderate, middle of the road	Fair	Yes	Medicaid		Unsure/Don't know	Unsure/Don't know	Unsure/Don't know	Unsure/Don't know	Unsure/Don't know	Unsure/Don't know	Unsure/Don't know	Unsure/Don't know	Unsure/Don't know	Unsure/Don't know	Unsure/Don't know	Unsure/Don't know	Unsure/Don't know	Unsure/Don't know	Unsure/Don't know	Unsure/Don't know	Unsure/Don't know	Unsure/Don't know	Unsure/Don't know	Unsure/Don't know	Unsure/Don't know	Unsure/Don't know	Unsure/Don't know	Unsure/Don't know	Unsure/Don't know	Unsure/Don't know	Unsure/Don't know	Unsure/Don't know	Unsure/Don't know	SHOULD be covered	SHOULD be covered	Unsure/Don't know	Unsure/Don't know	Unsure/Don't know	Male	45 - 59	Graduated from high school
White / Caucasian	Employed, working 40 or more hours per week	Never married	Moderate, middle of the road	Very good	Yes	A plan through your employer		Unsure/Don't know	Covered	Unsure/Don't know	Unsure/Don't know	Unsure/Don't know	Not covered	Not covered	Not covered	Unsure/Don't know	Unsure/Don't know	Covered	Unsure/Don't know	Unsure/Don't know	Covered	Covered	Not covered	Unsure/Don't know	SHOULD be covered	SHOULD be covered	SHOULD be covered	SHOULD be covered	SHOULD be covered	SHOULD be covered	SHOULD be covered	SHOULD be covered	SHOULD be covered	SHOULD be covered	SHOULD be covered	SHOULD be covered	SHOULD be covered	SHOULD be covered	SHOULD be covered	SHOULD be covered	SHOULD be covered	Male	18 - 29	Graduated from college
White / Caucasian	Employed, working 1-39 hours per week	Never married	Moderate, middle of the road	Very good	Yes	A plan through your employer		Covered	Covered	Covered	Covered	Covered	Covered	Covered	Covered	Covered	Covered	Covered	Not covered	Covered	Covered	Covered	Covered	Covered	SHOULD be covered	SHOULD be covered	SHOULD be covered	SHOULD be covered	SHOULD be covered	SHOULD be covered	SHOULD be covered	SHOULD NOT be covered	SHOULD be covered	SHOULD be covered	SHOULD be covered	SHOULD be covered	SHOULD be covered	SHOULD be covered	SHOULD be covered	SHOULD be covered	SHOULD be covered	Male	30 - 44	2 years of college
White / Caucasian	Not employed, looking for work	Never married	Moderate, middle of the road	Good	Yes	Medicare		Unsure/Don't know	Unsure/Don't know	Unsure/Don't know	Unsure/Don't know	Unsure/Don't know	Unsure/Don't know	Unsure/Don't know	Unsure/Don't know	Unsure/Don't know	Unsure/Don't know	Unsure/Don't know	Unsure/Don't know	Unsure/Don't know	Unsure/Don't know	Unsure/Don't know	Unsure/Don't know	Unsure/Don't know	Unsure/Don't know	Unsure/Don't know	Unsure/Don't know	Unsure/Don't know	Unsure/Don't know	Unsure/Don't know	Unsure/Don't know	Unsure/Don't know	Unsure/Don't know	Unsure/Don't know	Unsure/Don't know	Unsure/Don't know	Unsure/Don't know	Unsure/Don't know	Unsure/Don't know	Unsure/Don't know	Unsure/Don't know	Male	18 - 29	11th grade
American Indian or Alaskan Native	Retired	Married	Moderate, middle of the road	Good	Yes	Medicaid		Covered	Covered	Not covered	Covered	Covered	Covered	Not covered	Covered	Covered	Not covered	Covered	Not covered	Covered	Not covered	Not covered	Not covered	Covered	SHOULD be covered	SHOULD be covered	SHOULD NOT be covered	SHOULD be covered	SHOULD be covered	SHOULD be covered	SHOULD NOT be covered	SHOULD be covered	SHOULD NOT be covered	SHOULD be covered	SHOULD be covered	SHOULD NOT be covered	SHOULD be covered	SHOULD be covered	SHOULD be covered	SHOULD NOT be covered	SHOULD be covered	Male	45 - 59	Graduated from college
White / Caucasian	Employed, working 1-39 hours per week	Married	Extremely Conservative	Excellent	Yes	A plan through your employer		Covered	Covered	Covered	Covered	Covered	Covered	Covered	Covered	Covered	Covered	Covered	Covered	Covered	Covered	Covered	Covered	Covered	SHOULD be covered	SHOULD be covered	SHOULD be covered	SHOULD be covered	SHOULD be covered	SHOULD be covered	SHOULD be covered	SHOULD be covered	SHOULD be covered	SHOULD be covered	SHOULD be covered	SHOULD be covered	SHOULD be covered	SHOULD be covered	SHOULD be covered	SHOULD be covered	SHOULD be covered	Male	30 - 44	Graduated from college
White / Caucasian	Employed, working 1-39 hours per week	Never married	Moderate, middle of the road	Very good	No			Covered	Covered	Unsure/Don't know	Covered	Unsure/Don't know	Unsure/Don't know	Unsure/Don't know	Unsure/Don't know	Unsure/Don't know	Unsure/Don't know	Covered	Unsure/Don't know	Unsure/Don't know	Unsure/Don't know	Unsure/Don't know	Unsure/Don't know	Unsure/Don't know	SHOULD be covered	SHOULD be covered	SHOULD NOT be covered	SHOULD be covered	SHOULD be covered	SHOULD be covered	SHOULD be covered	SHOULD NOT be covered	SHOULD NOT be covered	SHOULD NOT be covered	SHOULD be covered	SHOULD NOT be covered	Unsure/Don't know	SHOULD be covered	SHOULD be covered	SHOULD NOT be covered	SHOULD be covered	Male	45 - 59	Graduated from college
White / Caucasian	Employed, working 1-39 hours per week	Divorced	Extremely Conservative	Very good	Yes	Medicare		Unsure/Don't know	Unsure/Don't know	Unsure/Don't know	Unsure/Don't know	Unsure/Don't know	Unsure/Don't know	Unsure/Don't know	Unsure/Don't know	Unsure/Don't know	Unsure/Don't know	Unsure/Don't know	Unsure/Don't know	Unsure/Don't know	Unsure/Don't know	Unsure/Don't know	Unsure/Don't know	Unsure/Don't know	Unsure/Don't know	SHOULD be covered	SHOULD NOT be covered	SHOULD NOT be covered	SHOULD be covered	SHOULD be covered	SHOULD NOT be covered	SHOULD NOT be covered	SHOULD be covered	SHOULD NOT be covered	SHOULD be covered	SHOULD NOT be covered	SHOULD NOT be covered	SHOULD be covered	SHOULD be covered	SHOULD be covered	SHOULD NOT be covered	Male	45 - 59	Graduated from high school
American Indian or Alaskan Native	Employed, working 40 or more hours per week	Married	Moderate, middle of the road	Poor	Yes	A plan through your employer		Covered	Covered	Covered	Covered	Covered	Covered	Covered	Covered	Covered	Covered	Covered	Covered	Covered	Covered	Covered	Covered	Covered	SHOULD be covered	SHOULD be covered	SHOULD be covered	SHOULD be covered	SHOULD be covered	SHOULD be covered	SHOULD be covered	SHOULD be covered	SHOULD be covered	SHOULD be covered	SHOULD be covered	SHOULD be covered	SHOULD be covered	SHOULD be covered	SHOULD be covered	SHOULD be covered	SHOULD be covered	Male	18 - 29	Completed graduate school
Hispanic American	Employed, working 1-39 hours per week	Married	Conservative	Very good	No			Unsure/Don't know	Unsure/Don't know	Unsure/Don't know	Unsure/Don't know	Unsure/Don't know	Unsure/Don't know	Unsure/Don't know	Unsure/Don't know	Unsure/Don't know	Unsure/Don't know	Unsure/Don't know	Unsure/Don't know	Unsure/Don't know	Unsure/Don't know	Unsure/Don't know	Unsure/Don't know	Unsure/Don't know	Unsure/Don't know	Unsure/Don't know	Unsure/Don't know	Unsure/Don't know	Unsure/Don't know	Unsure/Don't know	Unsure/Don't know	Unsure/Don't know	Unsure/Don't know	Unsure/Don't know	Unsure/Don't know	Unsure/Don't know	Unsure/Don't know	Unsure/Don't know	Unsure/Don't know	Unsure/Don't know	Unsure/Don't know	Male	45 - 59	Graduated from high school
White / Caucasian	Not employed, looking for work	Never married	Moderate, middle of the road	Very good	Yes	A plan you purchased yourself from either an insurance company or a state or federal marketplace		Unsure/Don't know	Unsure/Don't know	Unsure/Don't know	Unsure/Don't know	Unsure/Don't know	Unsure/Don't know	Unsure/Don't know	Unsure/Don't know	Unsure/Don't know	Unsure/Don't know	Unsure/Don't know	Unsure/Don't know	Unsure/Don't know	Unsure/Don't know	Unsure/Don't know	Unsure/Don't know	Unsure/Don't know	Unsure/Don't know	Unsure/Don't know	Unsure/Don't know	Unsure/Don't know	Unsure/Don't know	Unsure/Don't know	Unsure/Don't know	Unsure/Don't know	Unsure/Don't know	Unsure/Don't know	Unsure/Don't know	Unsure/Don't know	Unsure/Don't know	Unsure/Don't know	Unsure/Don't know	Unsure/Don't know	Unsure/Don't know	Male	18 - 29	Some graduate school
White / Caucasian	Employed, working 1-39 hours per week	Never married	Slightly Conservative	Good	Yes	Other (please specify):	plan with parnts	Unsure/Don't know	Covered	Unsure/Don't know	Unsure/Don't know	Unsure/Don't know	Covered	Unsure/Don't know	Unsure/Don't know	Unsure/Don't know	Unsure/Don't know	Unsure/Don't know	Not covered	Unsure/Don't know	Covered	Unsure/Don't know	Unsure/Don't know	Covered	SHOULD be covered	SHOULD be covered	SHOULD be covered	SHOULD NOT be covered	SHOULD be covered	SHOULD be covered	SHOULD be covered	SHOULD be covered	SHOULD NOT be covered	SHOULD NOT be covered	SHOULD be covered	SHOULD NOT be covered	SHOULD NOT be covered	SHOULD be covered	SHOULD be covered	SHOULD be covered	SHOULD be covered	Male	18 - 29	2 years of college
White / Caucasian	Employed, working 1-39 hours per week	Married	Extremely Conservative	Excellent	Yes	A plan through your employer		Covered	Covered	Covered	Covered	Covered	Covered	Covered	Covered	Covered	Covered	Covered	Covered	Covered	Covered	Covered	Covered	Covered	SHOULD be covered	SHOULD be covered	SHOULD be covered	SHOULD be covered	SHOULD be covered	SHOULD be covered	SHOULD be covered	SHOULD be covered	SHOULD be covered	SHOULD be covered	SHOULD be covered	SHOULD be covered	SHOULD be covered	SHOULD be covered	SHOULD be covered	SHOULD be covered	SHOULD be covered	Male	30 - 44	Graduated from college
White / Caucasian	Employed, working 40 or more hours per week	Never married	Extremely Liberal	Very good	Yes	A plan through your employer		Unsure/Don't know	Not covered	Unsure/Don't know	Unsure/Don't know	Unsure/Don't know	Unsure/Don't know	Unsure/Don't know	Unsure/Don't know	Unsure/Don't know	Unsure/Don't know	Unsure/Don't know	Unsure/Don't know	Unsure/Don't know	Covered	Covered	Covered	Unsure/Don't know	Unsure/Don't know	Unsure/Don't know	Unsure/Don't know	Unsure/Don't know	Unsure/Don't know	Unsure/Don't know	Unsure/Don't know	Unsure/Don't know	Unsure/Don't know	Unsure/Don't know	Unsure/Don't know	Unsure/Don't know	Unsure/Don't know	Unsure/Don't know	Unsure/Don't know	Unsure/Don't know	Unsure/Don't know	Male	30 - 44	2 years of college
White / Caucasian	Employed, working 40 or more hours per week	Married	Slightly Conservative	Fair	No			Not covered	Covered	Covered	Covered	Not covered	Not covered	Not covered	Not covered	Covered	Not covered	Covered	Not covered	Covered	Not covered	Not covered	Not covered	Not covered	SHOULD be covered	SHOULD be covered	SHOULD be covered	SHOULD be covered	SHOULD be covered	SHOULD be covered	SHOULD NOT be covered	SHOULD NOT be covered	SHOULD be covered	SHOULD NOT be covered	SHOULD be covered	SHOULD NOT be covered	SHOULD be covered	SHOULD be covered	SHOULD be covered	SHOULD be covered	SHOULD be covered	Male	45 - 59	Graduated from high school
White / Caucasian	Employed, working 1-39 hours per week	Married	Conservative	Very good	Yes	A plan you purchased yourself from either an insurance company or a state or federal marketplace		Covered	Covered	Unsure/Don't know	Unsure/Don't know	Unsure/Don't know	Unsure/Don't know	Unsure/Don't know	Unsure/Don't know	Unsure/Don't know	Covered	Covered	Covered	Covered	Covered	Unsure/Don't know	Covered	Covered	SHOULD be covered	SHOULD be covered	SHOULD be covered	SHOULD be covered	SHOULD be covered	SHOULD be covered	SHOULD be covered	SHOULD be covered	SHOULD be covered	SHOULD be covered	SHOULD NOT be covered	SHOULD be covered	SHOULD NOT be covered	SHOULD be covered	SHOULD be covered	SHOULD be covered	SHOULD be covered	Male	18 - 29	Graduated from college
White / Caucasian	Employed, working 40 or more hours per week	Married	Liberal	Fair	Yes	A plan you purchased yourself from either an insurance company or a state or federal marketplace		Unsure/Don't know	Covered	Unsure/Don't know	Covered	Covered	Covered	Covered	Unsure/Don't know	Unsure/Don't know	Covered	Unsure/Don't know	Unsure/Don't know	Covered	Covered	Unsure/Don't know	Unsure/Don't know	Covered	SHOULD be covered	SHOULD be covered	SHOULD be covered	SHOULD be covered	SHOULD be covered	SHOULD be covered	SHOULD be covered	SHOULD be covered	SHOULD NOT be covered	SHOULD be covered	SHOULD NOT be covered	SHOULD be covered	SHOULD be covered	SHOULD be covered	SHOULD be covered	SHOULD be covered	SHOULD NOT be covered	Male	45 - 59	1 year of college
White / Caucasian	Employed, working 1-39 hours per week	Married	Extremely Conservative	Excellent	Yes	A plan through your employer		Covered	Covered	Covered	Covered	Covered	Covered	Covered	Covered	Covered	Covered	Covered	Covered	Covered	Covered	Covered	Covered	Covered	SHOULD be covered	SHOULD be covered	SHOULD be covered	SHOULD be covered	SHOULD be covered	SHOULD be covered	SHOULD be covered	SHOULD be covered	SHOULD be covered	SHOULD be covered	SHOULD be covered	SHOULD be covered	SHOULD be covered	SHOULD be covered	SHOULD be covered	SHOULD be covered	SHOULD be covered	Male	30 - 44	3 years of college
White / Caucasian	Employed, working 40 or more hours per week	Never married	Moderate, middle of the road	Very good	Yes	A plan through your employer		Not covered	Covered	Not covered	Not covered	Covered	Not covered	Covered	Covered	Unsure/Don't know	Not covered	Covered	Not covered	Not covered	Covered	Covered	Covered	Covered	SHOULD be covered	SHOULD be covered	SHOULD be covered	SHOULD be covered	SHOULD be covered	SHOULD be covered	SHOULD be covered	SHOULD be covered	SHOULD be covered	SHOULD be covered	SHOULD be covered	SHOULD be covered	SHOULD be covered	SHOULD be covered	SHOULD be covered	SHOULD be covered	SHOULD be covered	Male	30 - 44	Some graduate school
White / Caucasian	Employed, working 40 or more hours per week	Married	Slightly Conservative	Good	Yes	Medicaid		Covered	Covered	Covered	Covered	Covered	Covered	Covered	Covered	Covered	Covered	Covered	Covered	Covered	Covered	Covered	Covered	Covered	SHOULD be covered	SHOULD be covered	SHOULD be covered	SHOULD be covered	SHOULD be covered	SHOULD be covered	SHOULD be covered	SHOULD be covered	SHOULD be covered	SHOULD be covered	SHOULD be covered	SHOULD be covered	SHOULD be covered	SHOULD be covered	SHOULD be covered	SHOULD be covered	SHOULD be covered	Male	45 - 59	1 year of college
White / Caucasian	Employed, working 40 or more hours per week	Divorced	Conservative	Very good	Yes	A plan through your employer		Covered	Covered	Covered	Covered	Covered	Covered	Covered	Covered	Covered	Covered	Covered	Unsure/Don't know	Covered	Covered	Covered	Covered	Covered	SHOULD be covered	SHOULD be covered	SHOULD NOT be covered	SHOULD NOT be covered	SHOULD be covered	SHOULD NOT be covered	SHOULD NOT be covered	SHOULD NOT be covered	SHOULD NOT be covered	SHOULD NOT be covered	SHOULD be covered	SHOULD NOT be covered	SHOULD be covered	SHOULD be covered	SHOULD be covered	SHOULD NOT be covered	SHOULD be covered	Male	30 - 44	Graduated from college
Hispanic American	Employed, working 1-39 hours per week	Married	Slightly Liberal	Very good	Yes	A plan you purchased yourself from either an insurance company or a state or federal marketplace		Covered	Covered	Covered	Covered	Covered	Covered	Covered	Covered	Covered	Covered	Covered	Covered	Covered	Covered	Covered	Covered	Covered	SHOULD be covered	SHOULD be covered	SHOULD be covered	SHOULD be covered	SHOULD be covered	SHOULD be covered	SHOULD be covered	SHOULD be covered	SHOULD be covered	SHOULD be covered	SHOULD be covered	SHOULD be covered	SHOULD be covered	SHOULD be covered	SHOULD be covered	SHOULD be covered	SHOULD be covered	Male	30 - 44	Graduated from college
White / Caucasian	Employed, working 1-39 hours per week	Married	Slightly Conservative	Very good	Yes	A plan through your employer		Not covered	Covered	Covered	Covered	Not covered	Not covered	Not covered	Covered	Covered	Covered	Covered	Not covered	Covered	Not covered	Not covered	Covered	Covered	SHOULD NOT be covered	SHOULD be covered	SHOULD be covered	SHOULD be covered	SHOULD NOT be covered	SHOULD be covered	SHOULD be covered	Unsure/Don't know	SHOULD be covered	SHOULD be covered	SHOULD be covered	SHOULD NOT be covered	SHOULD be covered	SHOULD be covered	SHOULD be covered	SHOULD NOT be covered	SHOULD NOT be covered	Male	18 - 29	Graduated from high school
Hispanic American	Employed, working 40 or more hours per week	Never married	Conservative	Fair	Yes	A plan through your employer		Covered	Covered	Not covered	Covered	Covered	Not covered	Not covered	Covered	Covered	Covered	Not covered	Not covered	Covered	Not covered	Covered	Not covered	Not covered	SHOULD NOT be covered	SHOULD be covered	SHOULD be covered	SHOULD NOT be covered	SHOULD be covered	SHOULD be covered	SHOULD be covered	SHOULD be covered	SHOULD NOT be covered	SHOULD NOT be covered	SHOULD NOT be covered	SHOULD be covered	SHOULD be covered	SHOULD NOT be covered	SHOULD be covered	SHOULD be covered	SHOULD NOT be covered	Male	30 - 44	11th grade
Black or African American	Employed, working 1-39 hours per week	Never married	Moderate, middle of the road	Excellent	Yes	Medicaid		Covered	Covered	Covered	Covered	Covered	Covered	Covered	Not covered	Not covered	Not covered	Covered	Not covered	Not covered	Covered	Covered	Covered	Covered	SHOULD be covered	SHOULD be covered	SHOULD be covered	SHOULD be covered	SHOULD be covered	SHOULD be covered	SHOULD be covered	SHOULD be covered	SHOULD be covered	SHOULD be covered	SHOULD be covered	SHOULD be covered	SHOULD be covered	SHOULD be covered	SHOULD be covered	SHOULD be covered	SHOULD be covered	Male	18 - 29	11th grade
White / Caucasian	Employed, working 1-39 hours per week	Married	Extremely Conservative	Excellent	Yes	A plan through your employer		Covered	Covered	Covered	Covered	Covered	Covered	Covered	Covered	Covered	Covered	Covered	Covered	Covered	Covered	Covered	Covered	Covered	SHOULD be covered	SHOULD be covered	SHOULD be covered	SHOULD be covered	SHOULD be covered	SHOULD be covered	SHOULD be covered	SHOULD be covered	SHOULD be covered	SHOULD be covered	SHOULD be covered	SHOULD be covered	SHOULD be covered	SHOULD be covered	SHOULD be covered	SHOULD be covered	SHOULD be covered	Male	30 - 44	Graduated from college
White / Caucasian	Not employed, looking for work	Married	Moderate, middle of the road	Good	No			Not covered	Not covered	Not covered	Not covered	Not covered	Not covered	Not covered	Not covered	Not covered	Not covered	Covered	Not covered	Covered	Not covered	Not covered	Not covered	Covered	SHOULD be covered	SHOULD be covered	SHOULD be covered	SHOULD be covered	SHOULD be covered	SHOULD be covered	SHOULD be covered	SHOULD be covered	SHOULD be covered	SHOULD be covered	SHOULD be covered	SHOULD be covered	SHOULD be covered	SHOULD be covered	SHOULD be covered	SHOULD be covered	SHOULD be covered	Male	45 - 59	1 year of college
Black or African American	Disabled, not able to work	Never married	Extremely Conservative	Excellent	Yes	Medicaid		Unsure/Don't know	Unsure/Don't know	Unsure/Don't know	Unsure/Don't know	Unsure/Don't know	Unsure/Don't know	Unsure/Don't know	Unsure/Don't know	Unsure/Don't know	Unsure/Don't know	Unsure/Don't know	Unsure/Don't know	Unsure/Don't know	Unsure/Don't know	Unsure/Don't know	Unsure/Don't know	Unsure/Don't know	Unsure/Don't know	Unsure/Don't know	Unsure/Don't know	Unsure/Don't know	Unsure/Don't know	Unsure/Don't know	Unsure/Don't know	Unsure/Don't know	Unsure/Don't know	Unsure/Don't know	Unsure/Don't know	Unsure/Don't know	Unsure/Don't know	Unsure/Don't know	Unsure/Don't know	Unsure/Don't know	Unsure/Don't know	Male	30 - 44	Graduated from high school
White / Caucasian	Employed, working 1-39 hours per week	Married	Extremely Conservative	Excellent	Yes	A plan through your employer		Covered	Covered	Covered	Covered	Covered	Covered	Covered	Covered	Covered	Covered	Covered	Covered	Covered	Covered	Covered	Covered	Covered	SHOULD be covered	SHOULD be covered	SHOULD be covered	SHOULD be covered	SHOULD be covered	SHOULD be covered	SHOULD be covered	SHOULD be covered	SHOULD be covered	SHOULD be covered	SHOULD be covered	SHOULD be covered	SHOULD be covered	SHOULD be covered	SHOULD be covered	SHOULD be covered	SHOULD be covered	Male	30 - 44	Graduated from college
Asian / Pacific Islander	Not employed, NOT looking for work	Never married	Slightly Liberal	Good	Yes	Medicare		Not covered	Covered	Covered	Covered	Not covered	Not covered	Not covered	Unsure/Don't know	Covered	Not covered	Covered	Not covered	Not covered	Covered	Covered	Not covered	Covered	SHOULD be covered	SHOULD be covered	SHOULD be covered	SHOULD be covered	SHOULD be covered	SHOULD be covered	SHOULD be covered	SHOULD be covered	SHOULD be covered	SHOULD be covered	SHOULD be covered	SHOULD be covered	SHOULD be covered	SHOULD be covered	SHOULD be covered	SHOULD be covered	SHOULD be covered	Male	18 - 29	Graduated from college
Hispanic American	Employed, working 40 or more hours per week	Separated	Conservative	Excellent	Yes	Medicare		Covered	Covered	Covered	Covered	Covered	Covered	Covered	Covered	Covered	Covered	Covered	Covered	Covered	Covered	Covered	Covered	Covered	SHOULD be covered	SHOULD be covered	SHOULD be covered	SHOULD be covered	SHOULD be covered	SHOULD be covered	SHOULD be covered	SHOULD be covered	SHOULD be covered	SHOULD be covered	SHOULD be covered	SHOULD be covered	SHOULD be covered	SHOULD be covered	SHOULD be covered	SHOULD be covered	SHOULD be covered	Male	30 - 44	1 year of college
White / Caucasian	Employed, working 40 or more hours per week	Married	Slightly Conservative	Very good	Yes	A plan through your employer		Covered	Covered	Covered	Unsure/Don't know	Covered	Unsure/Don't know	Unsure/Don't know	Unsure/Don't know	Unsure/Don't know	Not covered	Covered	Covered	Not covered	Not covered	Covered	Not covered	Not covered	SHOULD be covered	SHOULD NOT be covered	Unsure/Don't know	Unsure/Don't know	SHOULD NOT be covered	SHOULD be covered	SHOULD NOT be covered	Unsure/Don't know	SHOULD NOT be covered	SHOULD NOT be covered	SHOULD NOT be covered	SHOULD be covered	SHOULD be covered	SHOULD be covered	SHOULD be covered	SHOULD NOT be covered	SHOULD be covered	Male	30 - 44	1 year of college
White / Caucasian	Employed, working 40 or more hours per week	Married	Moderate, middle of the road	Good	Yes	A plan through your employer		Covered	Covered	Covered	Covered	Covered	Covered	Not covered	Not covered	Not covered	Covered	Covered	Covered	Covered	Covered	Covered	Not covered	Covered	SHOULD be covered	SHOULD be covered	SHOULD NOT be covered	SHOULD be covered	SHOULD be covered	SHOULD NOT be covered	SHOULD NOT be covered	SHOULD NOT be covered	SHOULD NOT be covered	SHOULD NOT be covered	SHOULD NOT be covered	SHOULD NOT be covered	SHOULD NOT be covered	SHOULD be covered	SHOULD be covered	SHOULD NOT be covered	SHOULD be covered	Male	30 - 44	Graduated from college
White / Caucasian	Disabled, not able to work	Never married	Moderate, middle of the road	Fair	Yes	Medicare		Unsure/Don't know	Covered	Unsure/Don't know	Covered	Covered	Unsure/Don't know	Unsure/Don't know	Unsure/Don't know	Unsure/Don't know	Unsure/Don't know	Not covered	Unsure/Don't know	Unsure/Don't know	Not covered	Covered	Unsure/Don't know	Unsure/Don't know	Unsure/Don't know	Unsure/Don't know	Unsure/Don't know	Unsure/Don't know	Unsure/Don't know	Unsure/Don't know	Unsure/Don't know	Unsure/Don't know	Unsure/Don't know	Unsure/Don't know	Unsure/Don't know	Unsure/Don't know	Unsure/Don't know	Unsure/Don't know	Unsure/Don't know	Unsure/Don't know	Unsure/Don't know	Male	30 - 44	3 years of college
White / Caucasian	Employed, working 1-39 hours per week	Separated	Conservative	Good	No			Unsure/Don't know	Unsure/Don't know	Unsure/Don't know	Unsure/Don't know	Unsure/Don't know	Unsure/Don't know	Unsure/Don't know	Unsure/Don't know	Unsure/Don't know	Unsure/Don't know	Unsure/Don't know	Unsure/Don't know	Unsure/Don't know	Unsure/Don't know	Unsure/Don't know	Unsure/Don't know	Unsure/Don't know	Unsure/Don't know	Unsure/Don't know	Unsure/Don't know	Unsure/Don't know	Unsure/Don't know	Unsure/Don't know	Unsure/Don't know	Unsure/Don't know	Unsure/Don't know	Unsure/Don't know	Unsure/Don't know	Unsure/Don't know	Unsure/Don't know	Unsure/Don't know	Unsure/Don't know	Unsure/Don't know	Unsure/Don't know	Male	45 - 59	11th grade
Black or African American	Employed, working 1-39 hours per week	Married	Moderate, middle of the road	Very good	Yes	A plan through your employer		Not covered	Not covered	Not covered	Not covered	Covered	Not covered	Not covered	Not covered	Not covered	Not covered	Not covered	Not covered	Not covered	Not covered	Not covered	Not covered	Not covered	SHOULD NOT be covered	SHOULD NOT be covered	SHOULD NOT be covered	SHOULD NOT be covered	SHOULD NOT be covered	SHOULD NOT be covered	SHOULD be covered	SHOULD NOT be covered	SHOULD NOT be covered	SHOULD NOT be covered	SHOULD NOT be covered	SHOULD NOT be covered	SHOULD NOT be covered	SHOULD NOT be covered	SHOULD NOT be covered	SHOULD NOT be covered	SHOULD NOT be covered	Male	18 - 29	2 years of college
White / Caucasian	Disabled, not able to work	Married	Moderate, middle of the road	Good	Yes	Medicaid		Unsure/Don't know	Unsure/Don't know	Unsure/Don't know	Unsure/Don't know	Unsure/Don't know	Unsure/Don't know	Unsure/Don't know	Unsure/Don't know	Unsure/Don't know	Unsure/Don't know	Unsure/Don't know	Unsure/Don't know	Unsure/Don't know	Unsure/Don't know	Unsure/Don't know	Unsure/Don't know	Unsure/Don't know	SHOULD be covered	SHOULD be covered	SHOULD be covered	SHOULD be covered	SHOULD be covered	SHOULD be covered	SHOULD be covered	SHOULD be covered	SHOULD be covered	SHOULD be covered	SHOULD be covered	SHOULD be covered	SHOULD be covered	SHOULD be covered	SHOULD be covered	SHOULD be covered	SHOULD be covered	Male	18 - 29	Graduated from high school
Hispanic American	Not employed, looking for work	Never married	Moderate, middle of the road	Fair	No			Not covered	Covered	Covered	Covered	Not covered	Not covered	Not covered	Not covered	Not covered	Not covered	Not covered	Not covered	Not covered	Not covered	Not covered	Not covered	Not covered	SHOULD be covered	SHOULD be covered	SHOULD be covered	SHOULD be covered	SHOULD be covered	SHOULD be covered	SHOULD be covered	SHOULD be covered	SHOULD be covered	SHOULD be covered	SHOULD be covered	SHOULD be covered	SHOULD be covered	SHOULD be covered	SHOULD be covered	SHOULD be covered	SHOULD be covered	Male	18 - 29	2 years of college
Black or African American	Employed, working 1-39 hours per week	Married	Slightly Conservative	Fair	Yes	A plan through your spouse's employer		Not covered	Covered	Covered	Covered	Covered	Covered	Unsure/Don't know	Not covered	Covered	Covered	Covered	Unsure/Don't know	Unsure/Don't know	Covered	Covered	Unsure/Don't know	Covered	SHOULD NOT be covered	SHOULD be covered	SHOULD be covered	SHOULD be covered	SHOULD NOT be covered	SHOULD be covered	SHOULD be covered	SHOULD NOT be covered	SHOULD be covered	SHOULD be covered	SHOULD be covered	SHOULD be covered	SHOULD NOT be covered	SHOULD be covered	SHOULD be covered	SHOULD NOT be covered	SHOULD be covered	Male	18 - 29	Graduated from high school
Black or African American	Employed, working 40 or more hours per week	Never married	Liberal	Very good	Yes	A plan through your employer		Unsure/Don't know	Unsure/Don't know	Unsure/Don't know	Unsure/Don't know	Unsure/Don't know	Unsure/Don't know	Unsure/Don't know	Unsure/Don't know	Unsure/Don't know	Unsure/Don't know	Unsure/Don't know	Unsure/Don't know	Unsure/Don't know	Unsure/Don't know	Unsure/Don't know	Unsure/Don't know	Unsure/Don't know	SHOULD be covered	SHOULD be covered	SHOULD be covered	SHOULD be covered	SHOULD be covered	SHOULD be covered	SHOULD be covered	SHOULD be covered	SHOULD be covered	SHOULD be covered	SHOULD be covered	SHOULD be covered	SHOULD be covered	SHOULD NOT be covered	SHOULD be covered	SHOULD be covered	SHOULD be covered	Male	45 - 59	3 years of college
White / Caucasian	Employed, working 1-39 hours per week	Never married	Moderate, middle of the road	Very good	No			Unsure/Don't know	Unsure/Don't know	Unsure/Don't know	Unsure/Don't know	Unsure/Don't know	Unsure/Don't know	Unsure/Don't know	Unsure/Don't know	Unsure/Don't know	Unsure/Don't know	Covered	Unsure/Don't know	Unsure/Don't know	Not covered	Unsure/Don't know	Not covered	Unsure/Don't know	Unsure/Don't know	SHOULD be covered	SHOULD be covered	SHOULD be covered	SHOULD be covered	SHOULD be covered	SHOULD be covered	SHOULD NOT be covered	SHOULD be covered	SHOULD be covered	SHOULD be covered	SHOULD be covered	SHOULD be covered	SHOULD be covered	SHOULD be covered	SHOULD NOT be covered	SHOULD be covered	Male	45 - 59	Graduated from high school
White / Caucasian	Employed, working 1-39 hours per week	Married	Conservative	Excellent	Yes	A plan through your employer		Not covered	Not covered	Not covered	Covered	Covered	Not covered	Not covered	Covered	Covered	Covered	Covered	Covered	Not covered	Covered	Covered	Not covered	Covered	SHOULD be covered	SHOULD NOT be covered	SHOULD be covered	SHOULD be covered	SHOULD be covered	SHOULD be covered	SHOULD NOT be covered	SHOULD NOT be covered	SHOULD NOT be covered	SHOULD NOT be covered	SHOULD NOT be covered	SHOULD NOT be covered	SHOULD NOT be covered	SHOULD be covered	SHOULD be covered	SHOULD be covered	SHOULD NOT be covered	Male	30 - 44	2 years of college
White / Caucasian	Employed, working 1-39 hours per week	Married	Extremely Conservative	Excellent	Yes	A plan through your employer		Covered	Covered	Covered	Covered	Covered	Covered	Covered	Covered	Covered	Covered	Covered	Covered	Covered	Covered	Covered	Covered	Covered	SHOULD be covered	SHOULD be covered	SHOULD be covered	SHOULD be covered	SHOULD be covered	SHOULD be covered	SHOULD be covered	SHOULD be covered	SHOULD be covered	SHOULD be covered	SHOULD be covered	SHOULD be covered	SHOULD be covered	SHOULD be covered	SHOULD be covered	SHOULD be covered	SHOULD be covered	Male	30 - 44	Graduated from college
White / Caucasian	Employed, working 1-39 hours per week	Never married	Slightly Conservative	Very good	Yes	Other (please specify):	Parents health plan	Unsure/Don't know	Unsure/Don't know	Unsure/Don't know	Unsure/Don't know	Unsure/Don't know	Unsure/Don't know	Unsure/Don't know	Unsure/Don't know	Unsure/Don't know	Unsure/Don't know	Unsure/Don't know	Unsure/Don't know	Unsure/Don't know	Unsure/Don't know	Unsure/Don't know	Unsure/Don't know	Unsure/Don't know	SHOULD be covered	SHOULD be covered	SHOULD be covered	SHOULD be covered	SHOULD be covered	SHOULD be covered	SHOULD be covered	SHOULD be covered	SHOULD be covered	SHOULD be covered	SHOULD be covered	SHOULD be covered	SHOULD be covered	SHOULD be covered	SHOULD be covered	SHOULD be covered	SHOULD be covered	Male	18 - 29	3 years of college
White / Caucasian	Employed, working 1-39 hours per week	Never married	Slightly Liberal	Very good	No			Unsure/Don't know	Covered	Not covered	Covered	Covered	Not covered	Not covered	Unsure/Don't know	Not covered	Unsure/Don't know	Unsure/Don't know	Not covered	Unsure/Don't know	Covered	Covered	Unsure/Don't know	Covered	SHOULD be covered	SHOULD be covered	Unsure/Don't know	SHOULD be covered	SHOULD be covered	SHOULD be covered	SHOULD NOT be covered	SHOULD NOT be covered	SHOULD be covered	SHOULD be covered	SHOULD be covered	Unsure/Don't know	SHOULD be covered	SHOULD be covered	SHOULD be covered	SHOULD be covered	SHOULD be covered	Male	30 - 44	Graduated from college
White / Caucasian	Employed, working 40 or more hours per week	Married	Moderate, middle of the road	Very good	Yes	A plan through your employer		Covered	Covered	Covered	Covered	Covered	Covered	Unsure/Don't know	Unsure/Don't know	Unsure/Don't know	Unsure/Don't know	Covered	Not covered	Covered	Unsure/Don't know	Covered	Covered	Not covered	SHOULD be covered	SHOULD be covered	SHOULD be covered	SHOULD be covered	SHOULD be covered	SHOULD be covered	SHOULD NOT be covered	SHOULD NOT be covered	SHOULD NOT be covered	SHOULD be covered	SHOULD be covered	SHOULD NOT be covered	SHOULD be covered	SHOULD be covered	SHOULD be covered	SHOULD be covered	SHOULD be covered	Male	45 - 59	Graduated from high school
White / Caucasian	Employed, working 40 or more hours per week	Married	Slightly Conservative	Very good	Yes	A plan through your spouse's employer		Covered	Not covered	Covered	Covered	Covered	Covered	Covered	Covered	Covered	Covered	Not covered	Not covered	Covered	Covered	Not covered	Covered	Covered	SHOULD NOT be covered	SHOULD be covered	SHOULD NOT be covered	SHOULD NOT be covered	SHOULD be covered	SHOULD be covered	SHOULD be covered	SHOULD NOT be covered	SHOULD be covered	SHOULD be covered	SHOULD be covered	SHOULD NOT be covered	SHOULD NOT be covered	SHOULD be covered	SHOULD NOT be covered	SHOULD be covered	SHOULD NOT be covered	Female	30 - 44	Graduated from college
Hispanic American	Not employed, looking for work	Never married	Conservative	Very good	Yes	A plan you purchased yourself from either an insurance company or a state or federal marketplace		Covered	Not covered	Covered	Not covered	Covered	Not covered	Not covered	Not covered	Covered	Covered	Covered	Covered	Covered	Covered	Not covered	Not covered	Not covered	SHOULD be covered	SHOULD be covered	SHOULD be covered	SHOULD NOT be covered	SHOULD be covered	SHOULD be covered	SHOULD be covered	SHOULD be covered	SHOULD NOT be covered	SHOULD be covered	SHOULD be covered	SHOULD be covered	SHOULD be covered	SHOULD NOT be covered	SHOULD NOT be covered	SHOULD NOT be covered	SHOULD NOT be covered	Male	18 - 29	3 years of college
Black or African American	Employed, working 40 or more hours per week	Never married	Extremely Liberal	Excellent	Yes	Medicare		Unsure/Don't know	Covered	Not covered	Covered	Not covered	Unsure/Don't know	Unsure/Don't know	Unsure/Don't know	Unsure/Don't know	Not covered	Not covered	Unsure/Don't know	Unsure/Don't know	Covered	Unsure/Don't know	Not covered	Not covered	Unsure/Don't know	Unsure/Don't know	Unsure/Don't know	Unsure/Don't know	Unsure/Don't know	Unsure/Don't know	Unsure/Don't know	Unsure/Don't know	Unsure/Don't know	Unsure/Don't know	Unsure/Don't know	Unsure/Don't know	Unsure/Don't know	Unsure/Don't know	Unsure/Don't know	Unsure/Don't know	Unsure/Don't know	Male	30 - 44	Graduated from college
White / Caucasian	Employed, working 1-39 hours per week	Married	Extremely Conservative	Excellent	Yes	A plan through your employer		Covered	Covered	Covered	Covered	Covered	Covered	Covered	Covered	Covered	Covered	Covered	Covered	Covered	Covered	Covered	Covered	Covered	SHOULD be covered	SHOULD be covered	SHOULD be covered	SHOULD be covered	SHOULD be covered	SHOULD be covered	SHOULD be covered	SHOULD be covered	SHOULD be covered	SHOULD be covered	SHOULD be covered	SHOULD be covered	SHOULD be covered	SHOULD be covered	SHOULD be covered	SHOULD be covered	SHOULD be covered	Male	30 - 44	Graduated from college
White / Caucasian	Employed, working 40 or more hours per week	Never married	Conservative	Very good	Yes	A plan you purchased yourself from either an insurance company or a state or federal marketplace		Not covered	Covered	Not covered	Not covered	Covered	Not covered	Not covered	Not covered	Not covered	Not covered	Not covered	Not covered	Not covered	Not covered	Not covered	Not covered	Not covered	SHOULD be covered	SHOULD be covered	SHOULD NOT be covered	SHOULD be covered	SHOULD be covered	SHOULD NOT be covered	SHOULD NOT be covered	SHOULD NOT be covered	SHOULD NOT be covered	SHOULD NOT be covered	SHOULD be covered	SHOULD NOT be covered	SHOULD NOT be covered	SHOULD be covered	SHOULD be covered	SHOULD NOT be covered	SHOULD be covered	Male	30 - 44	Graduated from college
White / Caucasian	Employed, working 40 or more hours per week	Divorced	Moderate, middle of the road	Good	Yes	A plan through your employer		Unsure/Don't know	Covered	Unsure/Don't know	Covered	Not covered	Not covered	Not covered	Not covered	Not covered	Covered	Not covered	Covered	Not covered	Covered	Not covered	Not covered	Covered	SHOULD be covered	SHOULD be covered	SHOULD be covered	SHOULD be covered	SHOULD be covered	SHOULD be covered	SHOULD NOT be covered	SHOULD NOT be covered	SHOULD NOT be covered	SHOULD be covered	SHOULD be covered	SHOULD be covered	SHOULD be covered	SHOULD be covered	SHOULD be covered	SHOULD be covered	SHOULD be covered	Male	30 - 44	Graduated from college
White / Caucasian	Employed, working 40 or more hours per week	Never married	Moderate, middle of the road	Good	Yes	Medicaid		Covered	Covered	Covered	Covered	Covered	Covered	Covered	Not covered	Not covered	Covered	Covered	Covered	Covered	Covered	Covered	Covered	Covered	SHOULD be covered	SHOULD be covered	SHOULD be covered	SHOULD be covered	SHOULD be covered	SHOULD be covered	SHOULD be covered	SHOULD be covered	SHOULD be covered	SHOULD be covered	SHOULD be covered	SHOULD be covered	SHOULD be covered	SHOULD be covered	SHOULD be covered	SHOULD be covered	SHOULD be covered	Male	30 - 44	Graduated from college
Asian / Pacific Islander	Employed, working 40 or more hours per week	Married	Slightly Liberal	Excellent	Yes	A plan through your employer		Covered	Covered	Covered	Covered	Covered	Not covered	Covered	Not covered	Covered	Covered	Covered	Not covered	Covered	Covered	Covered	Covered	Covered	SHOULD be covered	SHOULD be covered	SHOULD be covered	SHOULD be covered	SHOULD be covered	SHOULD be covered	SHOULD be covered	SHOULD be covered	SHOULD be covered	SHOULD be covered	SHOULD be covered	SHOULD be covered	SHOULD be covered	SHOULD be covered	SHOULD be covered	SHOULD be covered	SHOULD be covered	Male	18 - 29	Graduated from college
Hispanic American	Not employed, looking for work	Never married	Moderate, middle of the road	Good	No			Unsure/Don't know	Not covered	Covered	Covered	Not covered	Unsure/Don't know	Not covered	Covered	Unsure/Don't know	Not covered	Unsure/Don't know	Not covered	Unsure/Don't know	Covered	Unsure/Don't know	Unsure/Don't know	Unsure/Don't know	SHOULD be covered	SHOULD be covered	Unsure/Don't know	Unsure/Don't know	Unsure/Don't know	Unsure/Don't know	Unsure/Don't know	SHOULD be covered	Unsure/Don't know	SHOULD be covered	Unsure/Don't know	Unsure/Don't know	Unsure/Don't know	SHOULD be covered	Unsure/Don't know	Unsure/Don't know	Unsure/Don't know	Male	18 - 29	2 years of college
Asian / Pacific Islander	Not employed, NOT looking for work	Never married	Extremely Liberal	Very good	Yes	Other (please specify):	Parent's Plan	Unsure/Don't know	Unsure/Don't know	Unsure/Don't know	Unsure/Don't know	Unsure/Don't know	Unsure/Don't know	Unsure/Don't know	Unsure/Don't know	Unsure/Don't know	Unsure/Don't know	Unsure/Don't know	Unsure/Don't know	Unsure/Don't know	Unsure/Don't know	Unsure/Don't know	Unsure/Don't know	Unsure/Don't know	SHOULD be covered	SHOULD be covered	SHOULD be covered	SHOULD be covered	SHOULD be covered	SHOULD be covered	SHOULD be covered	SHOULD be covered	SHOULD be covered	SHOULD be covered	SHOULD be covered	SHOULD be covered	SHOULD be covered	SHOULD be covered	SHOULD be covered	SHOULD be covered	SHOULD be covered	Male	18 - 29	3 years of college
Hispanic American	Employed, working 40 or more hours per week	Married	Slightly Conservative	Excellent	Yes	A plan through your spouse's employer		Unsure/Don't know	Covered	Unsure/Don't know	Unsure/Don't know	Unsure/Don't know	Unsure/Don't know	Unsure/Don't know	Unsure/Don't know	Unsure/Don't know	Unsure/Don't know	Covered	Not covered	Covered	Covered	Unsure/Don't know	Not covered	Not covered	Unsure/Don't know	Unsure/Don't know	Unsure/Don't know	Unsure/Don't know	Unsure/Don't know	Unsure/Don't know	Unsure/Don't know	Unsure/Don't know	Unsure/Don't know	Unsure/Don't know	SHOULD be covered	Unsure/Don't know	SHOULD be covered	SHOULD be covered	Unsure/Don't know	Unsure/Don't know	SHOULD NOT be covered	Male	30 - 44	Graduated from high school
Asian / Pacific Islander	Employed, working 40 or more hours per week	Never married	Moderate, middle of the road	Excellent	Yes	A plan through your employer		Unsure/Don't know	Covered	Unsure/Don't know	Unsure/Don't know	Unsure/Don't know	Unsure/Don't know	Unsure/Don't know	Unsure/Don't know	Unsure/Don't know	Unsure/Don't know	Covered	Unsure/Don't know	Unsure/Don't know	Covered	Unsure/Don't know	Unsure/Don't know	Unsure/Don't know	SHOULD be covered	SHOULD be covered	SHOULD be covered	SHOULD be covered	SHOULD be covered	SHOULD be covered	SHOULD be covered	SHOULD be covered	SHOULD be covered	SHOULD be covered	SHOULD be covered	SHOULD be covered	SHOULD be covered	SHOULD be covered	SHOULD be covered	SHOULD be covered	SHOULD be covered	Male	18 - 29	1 year of college
White / Caucasian	Employed, working 40 or more hours per week	Never married	Moderate, middle of the road	Very good	No			Not covered	Covered	Not covered	Covered	Covered	Covered	Not covered	Not covered	Covered	Not covered	Covered	Not covered	Covered	Covered	Covered	Not covered	Covered	SHOULD be covered	SHOULD be covered	SHOULD be covered	SHOULD be covered	SHOULD be covered	SHOULD be covered	SHOULD be covered	SHOULD be covered	SHOULD be covered	SHOULD be covered	SHOULD be covered	SHOULD be covered	SHOULD be covered	SHOULD be covered	SHOULD be covered	SHOULD be covered	SHOULD be covered	Male	18 - 29	Graduated from high school
White / Caucasian	Employed, working 1-39 hours per week	Married	Extremely Conservative	Excellent	Yes	A plan through your employer		Covered	Covered	Covered	Covered	Covered	Covered	Covered	Covered	Covered	Covered	Covered	Covered	Covered	Covered	Covered	Covered	Covered	SHOULD be covered	SHOULD be covered	SHOULD be covered	SHOULD be covered	SHOULD be covered	SHOULD be covered	SHOULD be covered	SHOULD be covered	SHOULD be covered	SHOULD be covered	SHOULD be covered	SHOULD be covered	SHOULD be covered	SHOULD be covered	SHOULD be covered	SHOULD be covered	SHOULD be covered	Male	30 - 44	Graduated from college
White / Caucasian	Employed, working 40 or more hours per week	Divorced	Slightly Conservative	Very good	Yes	A plan through your employer		Unsure/Don't know	Covered	Unsure/Don't know	Covered	Covered	Unsure/Don't know	Not covered	Unsure/Don't know	Unsure/Don't know	Not covered	Covered	Not covered	Covered	Covered	Unsure/Don't know	Covered	Covered	SHOULD be covered	SHOULD be covered	SHOULD be covered	SHOULD be covered	SHOULD be covered	SHOULD be covered	SHOULD NOT be covered	SHOULD NOT be covered	SHOULD NOT be covered	SHOULD be covered	SHOULD be covered	SHOULD be covered	SHOULD be covered	SHOULD be covered	SHOULD be covered	SHOULD be covered	SHOULD be covered	Male	30 - 44	Completed graduate school
White / Caucasian	Employed, working 1-39 hours per week	Never married	Moderate, middle of the road	Poor	No			Unsure/Don't know	Unsure/Don't know	Unsure/Don't know	Unsure/Don't know	Unsure/Don't know	Unsure/Don't know	Unsure/Don't know	Unsure/Don't know	Unsure/Don't know	Unsure/Don't know	Unsure/Don't know	Unsure/Don't know	Unsure/Don't know	Unsure/Don't know	Unsure/Don't know	Unsure/Don't know	Unsure/Don't know	Unsure/Don't know	Unsure/Don't know	Unsure/Don't know	Unsure/Don't know	Unsure/Don't know	Unsure/Don't know	Unsure/Don't know	Unsure/Don't know	Unsure/Don't know	Unsure/Don't know	Unsure/Don't know	Unsure/Don't know	Unsure/Don't know	Unsure/Don't know	Unsure/Don't know	Unsure/Don't know	Unsure/Don't know	Male	18 - 29	Graduated from high school
Hispanic American	Retired	Never married	Moderate, middle of the road	Good	Yes	Medicare		Covered	Not covered	Not covered	Covered	Not covered	Covered	Covered	Not covered	Covered	Covered	Covered	Not covered	Unsure/Don't know	Covered	Covered	Not covered	Not covered	SHOULD NOT be covered	SHOULD be covered	SHOULD be covered	SHOULD be covered	SHOULD be covered	SHOULD NOT be covered	SHOULD NOT be covered	SHOULD NOT be covered	SHOULD NOT be covered	SHOULD be covered	SHOULD be covered	SHOULD be covered	SHOULD be covered	SHOULD be covered	SHOULD be covered	SHOULD NOT be covered	SHOULD be covered	Female	30 - 44	Graduated from college
Hispanic American	Employed, working 1-39 hours per week	Never married	Moderate, middle of the road	Fair	Yes	Medicare		Not covered	Not covered	Not covered	Not covered	Not covered	Not covered	Not covered	Not covered	Not covered	Not covered	Covered	Not covered	Not covered	Covered	Not covered	Not covered	Covered	SHOULD be covered	SHOULD be covered	SHOULD be covered	SHOULD be covered	SHOULD be covered	SHOULD be covered	SHOULD be covered	SHOULD be covered	SHOULD be covered	SHOULD be covered	SHOULD be covered	SHOULD NOT be covered	SHOULD NOT be covered	SHOULD be covered	SHOULD be covered	SHOULD be covered	SHOULD be covered	Male	18 - 29	Some graduate school
Asian / Pacific Islander	Employed, working 1-39 hours per week	Never married	Moderate, middle of the road	Fair	Yes	A plan you purchased yourself from either an insurance company or a state or federal marketplace		Unsure/Don't know	Unsure/Don't know	Unsure/Don't know	Unsure/Don't know	Unsure/Don't know	Unsure/Don't know	Unsure/Don't know	Unsure/Don't know	Unsure/Don't know	Unsure/Don't know	Unsure/Don't know	Unsure/Don't know	Unsure/Don't know	Unsure/Don't know	Unsure/Don't know	Unsure/Don't know	Unsure/Don't know	SHOULD be covered	SHOULD be covered	SHOULD be covered	SHOULD be covered	SHOULD be covered	SHOULD be covered	SHOULD be covered	SHOULD be covered	SHOULD be covered	SHOULD be covered	SHOULD be covered	SHOULD be covered	SHOULD be covered	SHOULD be covered	SHOULD be covered	SHOULD be covered	SHOULD be covered	Male	18 - 29	2 years of college
White / Caucasian	Disabled, not able to work	Never married	Extremely Liberal	Excellent	Yes	Medicare		Unsure/Don't know	Unsure/Don't know	Unsure/Don't know	Unsure/Don't know	Unsure/Don't know	Unsure/Don't know	Unsure/Don't know	Unsure/Don't know	Unsure/Don't know	Unsure/Don't know	Unsure/Don't know	Unsure/Don't know	Unsure/Don't know	Unsure/Don't know	Unsure/Don't know	Unsure/Don't know	Unsure/Don't know	SHOULD be covered	SHOULD be covered	SHOULD be covered	SHOULD be covered	SHOULD be covered	SHOULD be covered	SHOULD be covered	SHOULD be covered	SHOULD be covered	SHOULD be covered	SHOULD be covered	SHOULD be covered	SHOULD be covered	SHOULD be covered	SHOULD be covered	SHOULD be covered	SHOULD be covered	Male	18 - 29	Graduated from high school
White / Caucasian	Not employed, NOT looking for work	Never married	Slightly Liberal	Good	Yes	A plan you purchased yourself from either an insurance company or a state or federal marketplace		Covered	Covered	Not covered	Not covered	Not covered	Not covered	Not covered	Not covered	Not covered	Not covered	Covered	Not covered	Covered	Covered	Covered	Not covered	Not covered	SHOULD be covered	SHOULD be covered	SHOULD NOT be covered	SHOULD be covered	SHOULD be covered	SHOULD NOT be covered	SHOULD NOT be covered	SHOULD NOT be covered	SHOULD be covered	SHOULD NOT be covered	SHOULD be covered	SHOULD NOT be covered	SHOULD be covered	SHOULD be covered	SHOULD be covered	SHOULD NOT be covered	SHOULD be covered	Female	18 - 29	1 year of college
Hispanic American	Not employed, looking for work	Never married	Extremely Conservative	Excellent	Yes	Medicare		Unsure/Don't know	Unsure/Don't know	Unsure/Don't know	Unsure/Don't know	Unsure/Don't know	Unsure/Don't know	Unsure/Don't know	Unsure/Don't know	Unsure/Don't know	Unsure/Don't know	Unsure/Don't know	Unsure/Don't know	Unsure/Don't know	Unsure/Don't know	Unsure/Don't know	Unsure/Don't know	Unsure/Don't know	Unsure/Don't know	Unsure/Don't know	Unsure/Don't know	Unsure/Don't know	Unsure/Don't know	Unsure/Don't know	Unsure/Don't know	Unsure/Don't know	Unsure/Don't know	Unsure/Don't know	Unsure/Don't know	Unsure/Don't know	Unsure/Don't know	Unsure/Don't know	Unsure/Don't know	Unsure/Don't know	Unsure/Don't know	Female	18 - 29	Graduated from high school
White / Caucasian	Disabled, not able to work	Never married	Extremely Liberal	Fair	Yes	Medicare		Unsure/Don't know	Unsure/Don't know	Unsure/Don't know	Unsure/Don't know	Unsure/Don't know	Unsure/Don't know	Unsure/Don't know	Unsure/Don't know	Unsure/Don't know	Unsure/Don't know	Unsure/Don't know	Unsure/Don't know	Unsure/Don't know	Unsure/Don't know	Unsure/Don't know	Unsure/Don't know	Unsure/Don't know	SHOULD be covered	SHOULD be covered	SHOULD be covered	SHOULD be covered	SHOULD be covered	SHOULD be covered	Unsure/Don't know	Unsure/Don't know	SHOULD be covered	SHOULD be covered	SHOULD be covered	SHOULD be covered	SHOULD be covered	SHOULD be covered	SHOULD be covered	SHOULD be covered	SHOULD be covered	Male	30 - 44	Graduated from high school
American Indian or Alaskan Native	Employed, working 1-39 hours per week	Never married	Slightly Conservative	Good	No			Covered	Covered	Covered	Covered	Covered	Covered	Covered	Covered	Not covered	Covered	Covered	Covered	Covered	Covered	Covered	Covered	Covered	SHOULD be covered	SHOULD be covered	SHOULD be covered	SHOULD be covered	SHOULD be covered	SHOULD be covered	SHOULD NOT be covered	SHOULD NOT be covered	SHOULD be covered	SHOULD be covered	SHOULD be covered	SHOULD be covered	SHOULD be covered	SHOULD be covered	SHOULD be covered	SHOULD be covered	SHOULD be covered	Male	18 - 29	Graduated from high school
Hispanic American	Employed, working 40 or more hours per week	Divorced	Moderate, middle of the road	Excellent	Yes	A plan you purchased yourself from either an insurance company or a state or federal marketplace		Covered	Covered	Not covered	Covered	Covered	Covered	Not covered	Not covered	Covered	Covered	Not covered	Not covered	Not covered	Not covered	Covered	Not covered	Not covered	SHOULD be covered	SHOULD be covered	SHOULD be covered	SHOULD be covered	SHOULD be covered	SHOULD be covered	SHOULD NOT be covered	SHOULD NOT be covered	SHOULD be covered	SHOULD NOT be covered	SHOULD NOT be covered	SHOULD NOT be covered	SHOULD NOT be covered	SHOULD be covered	SHOULD be covered	SHOULD NOT be covered	SHOULD NOT be covered	Male	30 - 44	Completed graduate school
White / Caucasian	Employed, working 40 or more hours per week	Never married	Slightly Conservative	Very good	Yes	Other (please specify):	Parents	Unsure/Don't know	Unsure/Don't know	Unsure/Don't know	Unsure/Don't know	Unsure/Don't know	Unsure/Don't know	Unsure/Don't know	Unsure/Don't know	Unsure/Don't know	Unsure/Don't know	Covered	Unsure/Don't know	Unsure/Don't know	Covered	Unsure/Don't know	Unsure/Don't know	Unsure/Don't know	SHOULD be covered	SHOULD be covered	Unsure/Don't know	Unsure/Don't know	SHOULD be covered	Unsure/Don't know	SHOULD NOT be covered	SHOULD NOT be covered	SHOULD NOT be covered	Unsure/Don't know	SHOULD be covered	SHOULD NOT be covered	SHOULD be covered	SHOULD be covered	Unsure/Don't know	Unsure/Don't know	Unsure/Don't know	Male	18 - 29	Graduated from college
Black or African American	Employed, working 40 or more hours per week	Married	Liberal	Excellent	Yes	A plan through your employer		Not covered	Not covered	Not covered	Not covered	Not covered	Covered	Covered	Not covered	Not covered	Not covered	Not covered	Not covered	Not covered	Covered	Not covered	Not covered	Not covered	Unsure/Don't know	Unsure/Don't know	SHOULD be covered	SHOULD NOT be covered	Unsure/Don't know	SHOULD be covered	SHOULD NOT be covered	SHOULD NOT be covered	Unsure/Don't know	SHOULD be covered	Unsure/Don't know	SHOULD NOT be covered	Unsure/Don't know	SHOULD be covered	Unsure/Don't know	Unsure/Don't know	Unsure/Don't know	Male	30 - 44	Some graduate school
White / Caucasian	Employed, working 1-39 hours per week	Never married	Slightly Conservative	Very good	Yes	A plan through your employer		Unsure/Don't know	Unsure/Don't know	Unsure/Don't know	Unsure/Don't know	Unsure/Don't know	Unsure/Don't know	Unsure/Don't know	Unsure/Don't know	Unsure/Don't know	Unsure/Don't know	Unsure/Don't know	Unsure/Don't know	Unsure/Don't know	Unsure/Don't know	Unsure/Don't know	Unsure/Don't know	Unsure/Don't know	SHOULD be covered	SHOULD be covered	SHOULD be covered	SHOULD be covered	SHOULD be covered	SHOULD be covered	SHOULD be covered	SHOULD be covered	SHOULD be covered	SHOULD be covered	SHOULD be covered	SHOULD be covered	SHOULD be covered	SHOULD be covered	SHOULD be covered	SHOULD be covered	SHOULD be covered	Male	45 - 59	Completed graduate school
Hispanic American	Employed, working 1-39 hours per week	Married	Slightly Conservative	Excellent	No			Covered	Covered	Covered	Covered	Covered	Not covered	Covered	Not covered	Covered	Not covered	Covered	Not covered	Not covered	Covered	Covered	Not covered	Covered	SHOULD be covered	SHOULD be covered	SHOULD be covered	SHOULD be covered	SHOULD be covered	SHOULD be covered	SHOULD NOT be covered	SHOULD NOT be covered	SHOULD be covered	SHOULD be covered	SHOULD be covered	SHOULD be covered	SHOULD be covered	SHOULD be covered	SHOULD be covered	SHOULD NOT be covered	SHOULD be covered	Male	18 - 29	Graduated from high school
Asian / Pacific Islander	Employed, working 40 or more hours per week	Never married	Moderate, middle of the road	Very good	Yes	A plan through your employer		Unsure/Don't know	Unsure/Don't know	Unsure/Don't know	Unsure/Don't know	Unsure/Don't know	Unsure/Don't know	Unsure/Don't know	Unsure/Don't know	Unsure/Don't know	Unsure/Don't know	Unsure/Don't know	Unsure/Don't know	Unsure/Don't know	Unsure/Don't know	Unsure/Don't know	Unsure/Don't know	Unsure/Don't know	SHOULD be covered	SHOULD be covered	SHOULD be covered	SHOULD be covered	SHOULD NOT be covered	SHOULD be covered	SHOULD NOT be covered	SHOULD NOT be covered	SHOULD be covered	SHOULD NOT be covered	Unsure/Don't know	SHOULD be covered	SHOULD be covered	SHOULD be covered	SHOULD be covered	SHOULD be covered	SHOULD be covered	Male	30 - 44	Completed graduate school
White / Caucasian	Employed, working 1-39 hours per week	Never married	Moderate, middle of the road	Fair	Yes	Medicare		Covered	Covered	Not covered	Covered	Covered	Covered	Not covered	Not covered	Covered	Covered	Covered	Not covered	Covered	Covered	Not covered	Not covered	Covered	SHOULD be covered	SHOULD be covered	SHOULD NOT be covered	SHOULD be covered	SHOULD be covered	SHOULD be covered	SHOULD NOT be covered	SHOULD NOT be covered	SHOULD be covered	SHOULD be covered	SHOULD be covered	SHOULD NOT be covered	SHOULD be covered	SHOULD be covered	SHOULD be covered	SHOULD be covered	SHOULD be covered	Male	18 - 29	Graduated from high school
White / Caucasian	Not employed, looking for work	Never married	Moderate, middle of the road	Good	Yes	Other (please specify):	Badger Care	Covered	Covered	Unsure/Don't know	Covered	Covered	Covered	Not covered	Not covered	Unsure/Don't know	Unsure/Don't know	Covered	Unsure/Don't know	Not covered	Covered	Covered	Unsure/Don't know	Unsure/Don't know	SHOULD be covered	SHOULD be covered	SHOULD be covered	SHOULD be covered	SHOULD be covered	SHOULD be covered	SHOULD NOT be covered	SHOULD NOT be covered	Unsure/Don't know	SHOULD be covered	SHOULD be covered	Unsure/Don't know	SHOULD NOT be covered	SHOULD be covered	SHOULD be covered	SHOULD be covered	SHOULD be covered	Male	45 - 59	Graduated from high school
White / Caucasian	Employed, working 1-39 hours per week	Married	Extremely Conservative	Excellent	Yes	A plan through your employer		Covered	Covered	Covered	Covered	Covered	Covered	Covered	Covered	Covered	Covered	Covered	Covered	Covered	Covered	Covered	Covered	Covered	SHOULD be covered	SHOULD be covered	SHOULD be covered	SHOULD be covered	SHOULD be covered	SHOULD be covered	SHOULD be covered	SHOULD be covered	SHOULD be covered	SHOULD be covered	SHOULD be covered	SHOULD be covered	SHOULD be covered	SHOULD be covered	SHOULD be covered	SHOULD be covered	SHOULD be covered	Male	30 - 44	Graduated from college
White / Caucasian	Disabled, not able to work	Never married	Moderate, middle of the road	Good	No			Unsure/Don't know	Unsure/Don't know	Unsure/Don't know	Unsure/Don't know	Unsure/Don't know	Unsure/Don't know	Unsure/Don't know	Unsure/Don't know	Unsure/Don't know	Unsure/Don't know	Unsure/Don't know	Unsure/Don't know	Unsure/Don't know	Unsure/Don't know	Unsure/Don't know	Unsure/Don't know	Unsure/Don't know	Unsure/Don't know	Unsure/Don't know	Unsure/Don't know	Unsure/Don't know	Unsure/Don't know	Unsure/Don't know	Unsure/Don't know	Unsure/Don't know	Unsure/Don't know	Unsure/Don't know	Unsure/Don't know	Unsure/Don't know	Unsure/Don't know	Unsure/Don't know	Unsure/Don't know	Unsure/Don't know	Unsure/Don't know	Male	18 - 29	2 years of college
White / Caucasian	Employed, working 1-39 hours per week	Married	Extremely Conservative	Excellent	Yes	A plan through your employer		Covered	Covered	Covered	Covered	Covered	Covered	Covered	Covered	Covered	Covered	Covered	Covered	Covered	Covered	Covered	Covered	Covered	SHOULD be covered	SHOULD be covered	SHOULD be covered	SHOULD be covered	SHOULD be covered	SHOULD be covered	SHOULD be covered	SHOULD be covered	SHOULD be covered	SHOULD be covered	SHOULD be covered	SHOULD be covered	SHOULD be covered	SHOULD be covered	SHOULD be covered	SHOULD be covered	SHOULD be covered	Male	30 - 44	Graduated from college
White / Caucasian	Employed, working 40 or more hours per week	Married	Extremely Liberal	Fair	Yes	A plan through your employer		Unsure/Don't know	Unsure/Don't know	Unsure/Don't know	Unsure/Don't know	Unsure/Don't know	Unsure/Don't know	Unsure/Don't know	Unsure/Don't know	Unsure/Don't know	Unsure/Don't know	Unsure/Don't know	Unsure/Don't know	Unsure/Don't know	Unsure/Don't know	Unsure/Don't know	Unsure/Don't know	Unsure/Don't know	Unsure/Don't know	Unsure/Don't know	Unsure/Don't know	Unsure/Don't know	Unsure/Don't know	Unsure/Don't know	Unsure/Don't know	Unsure/Don't know	Unsure/Don't know	Unsure/Don't know	Unsure/Don't know	Unsure/Don't know	Unsure/Don't know	Unsure/Don't know	Unsure/Don't know	Unsure/Don't know	Unsure/Don't know	Male	30 - 44	Some graduate school
Black or African American	Employed, working 1-39 hours per week	Married	Extremely Conservative	Excellent	Yes	A plan through your employer		Covered	Covered	Covered	Covered	Covered	Covered	Covered	Covered	Covered	Covered	Covered	Covered	Covered	Covered	Covered	Covered	Covered	SHOULD be covered	SHOULD be covered	SHOULD be covered	SHOULD be covered	SHOULD be covered	SHOULD be covered	SHOULD be covered	SHOULD be covered	SHOULD be covered	SHOULD be covered	SHOULD be covered	SHOULD be covered	SHOULD be covered	SHOULD be covered	SHOULD NOT be covered	SHOULD be covered	SHOULD be covered	Male	45 - 59	Completed graduate school
White / Caucasian	Disabled, not able to work	Divorced	Moderate, middle of the road	Good	Yes	Medicare		Unsure/Don't know	Unsure/Don't know	Unsure/Don't know	Unsure/Don't know	Unsure/Don't know	Unsure/Don't know	Unsure/Don't know	Unsure/Don't know	Unsure/Don't know	Unsure/Don't know	Unsure/Don't know	Unsure/Don't know	Unsure/Don't know	Unsure/Don't know	Unsure/Don't know	Unsure/Don't know	Unsure/Don't know	Unsure/Don't know	Unsure/Don't know	Unsure/Don't know	Unsure/Don't know	Unsure/Don't know	Unsure/Don't know	Unsure/Don't know	Unsure/Don't know	Unsure/Don't know	Unsure/Don't know	Unsure/Don't know	Unsure/Don't know	Unsure/Don't know	Unsure/Don't know	Unsure/Don't know	Unsure/Don't know	Unsure/Don't know	Male	45 - 59	Graduated from high school
Hispanic American	Employed, working 40 or more hours per week	Never married	Conservative	Fair	Yes	A plan through your employer		Covered	Covered	Covered	Covered	Covered	Covered	Unsure/Don't know	Unsure/Don't know	Unsure/Don't know	Unsure/Don't know	Covered	Not covered	Unsure/Don't know	Covered	Unsure/Don't know	Unsure/Don't know	Covered	SHOULD be covered	SHOULD be covered	SHOULD be covered	SHOULD be covered	SHOULD be covered	SHOULD be covered	SHOULD NOT be covered	SHOULD NOT be covered	SHOULD NOT be covered	SHOULD be covered	SHOULD be covered	SHOULD NOT be covered	SHOULD NOT be covered	SHOULD be covered	SHOULD be covered	SHOULD be covered	SHOULD be covered	Male	45 - 59	Graduated from college
White / Caucasian	Not employed, looking for work	Never married	Moderate, middle of the road	Excellent	Yes	Other (please specify):	State insurrance	Unsure/Don't know	Unsure/Don't know	Unsure/Don't know	Unsure/Don't know	Unsure/Don't know	Unsure/Don't know	Unsure/Don't know	Unsure/Don't know	Unsure/Don't know	Unsure/Don't know	Unsure/Don't know	Unsure/Don't know	Unsure/Don't know	Unsure/Don't know	Unsure/Don't know	Unsure/Don't know	Unsure/Don't know	Unsure/Don't know	Unsure/Don't know	Unsure/Don't know	Unsure/Don't know	Unsure/Don't know	Unsure/Don't know	Unsure/Don't know	Unsure/Don't know	Unsure/Don't know	Unsure/Don't know	Unsure/Don't know	Unsure/Don't know	Unsure/Don't know	Unsure/Don't know	Unsure/Don't know	Unsure/Don't know	Unsure/Don't know	Male	18 - 29	1 year of college
White / Caucasian	Employed, working 40 or more hours per week	Never married	Slightly Conservative	Very good	Yes	A plan through your employer		Covered	Covered	Not covered	Covered	Covered	Covered	Not covered	Covered	Covered	Covered	Covered	Not covered	Covered	Covered	Covered	Not covered	Not covered	SHOULD be covered	SHOULD be covered	SHOULD NOT be covered	SHOULD be covered	SHOULD be covered	SHOULD be covered	SHOULD NOT be covered	SHOULD NOT be covered	SHOULD be covered	SHOULD be covered	SHOULD be covered	SHOULD NOT be covered	SHOULD be covered	SHOULD be covered	SHOULD be covered	SHOULD be covered	SHOULD NOT be covered	Male	30 - 44	Graduated from high school
White / Caucasian	Employed, working 40 or more hours per week	Never married	Moderate, middle of the road	Excellent	Yes	A plan you purchased yourself from either an insurance company or a state or federal marketplace		Covered	Covered	Covered	Covered	Covered	Covered	Not covered	Covered	Covered	Covered	Covered	Not covered	Covered	Covered	Covered	Covered	Covered	SHOULD be covered	SHOULD be covered	SHOULD be covered	SHOULD be covered	SHOULD be covered	SHOULD be covered	SHOULD be covered	SHOULD be covered	SHOULD be covered	SHOULD be covered	SHOULD be covered	SHOULD be covered	SHOULD be covered	SHOULD be covered	SHOULD be covered	SHOULD be covered	SHOULD be covered	Male	18 - 29	2 years of college
White / Caucasian	Employed, working 1-39 hours per week	Married	Moderate, middle of the road	Good	Yes	A plan through your employer		Covered	Not covered	Not covered	Covered	Not covered	Not covered	Not covered	Not covered	Covered	Covered	Covered	Not covered	Unsure/Don't know	Covered	Not covered	Covered	Not covered	SHOULD NOT be covered	SHOULD be covered	SHOULD NOT be covered	SHOULD be covered	SHOULD NOT be covered	SHOULD be covered	SHOULD NOT be covered	SHOULD be covered	SHOULD NOT be covered	SHOULD be covered	SHOULD be covered	SHOULD NOT be covered	SHOULD be covered	SHOULD NOT be covered	SHOULD NOT be covered	SHOULD be covered	SHOULD be covered	Male	30 - 44	Some graduate school
White / Caucasian	Disabled, not able to work	Married	Moderate, middle of the road	Good	Yes	Medicaid		Covered	Covered	Not covered	Covered	Covered	Covered	Not covered	Not covered	Not covered	Covered	Covered	Not covered	Covered	Not covered	Not covered	Not covered	Covered	SHOULD be covered	SHOULD be covered	SHOULD be covered	SHOULD be covered	SHOULD be covered	SHOULD be covered	SHOULD be covered	SHOULD be covered	SHOULD be covered	SHOULD be covered	SHOULD be covered	SHOULD be covered	SHOULD be covered	SHOULD be covered	SHOULD be covered	SHOULD be covered	SHOULD be covered	Male	45 - 59	8th grade
White / Caucasian	Employed, working 1-39 hours per week	Never married	Slightly Conservative	Fair	Yes	A plan through your employer		Unsure/Don't know	Unsure/Don't know	Unsure/Don't know	Unsure/Don't know	Unsure/Don't know	Unsure/Don't know	Unsure/Don't know	Unsure/Don't know	Unsure/Don't know	Unsure/Don't know	Unsure/Don't know	Unsure/Don't know	Unsure/Don't know	Unsure/Don't know	Unsure/Don't know	Unsure/Don't know	Unsure/Don't know	SHOULD be covered	SHOULD be covered	SHOULD be covered	SHOULD be covered	SHOULD be covered	SHOULD be covered	SHOULD be covered	SHOULD be covered	SHOULD be covered	SHOULD be covered	SHOULD be covered	SHOULD be covered	SHOULD be covered	SHOULD be covered	SHOULD be covered	SHOULD be covered	SHOULD be covered	Male	30 - 44	Graduated from high school
White / Caucasian	Employed, working 1-39 hours per week	Married	Extremely Conservative	Very good	Yes	A plan through your employer		Covered	Covered	Not covered	Covered	Covered	Not covered	Covered	Covered	Covered	Not covered	Covered	Not covered	Covered	Not covered	Covered	Not covered	Not covered	SHOULD NOT be covered	SHOULD NOT be covered	SHOULD be covered	SHOULD NOT be covered	SHOULD be covered	SHOULD be covered	SHOULD NOT be covered	SHOULD be covered	SHOULD NOT be covered	SHOULD be covered	SHOULD NOT be covered	SHOULD be covered	SHOULD be covered	SHOULD NOT be covered	SHOULD NOT be covered	SHOULD be covered	SHOULD be covered	Male	30 - 44	3 years of college
White / Caucasian	Not employed, NOT looking for work	Never married	Moderate, middle of the road	Excellent	No			Unsure/Don't know	Unsure/Don't know	Unsure/Don't know	Unsure/Don't know	Unsure/Don't know	Unsure/Don't know	Unsure/Don't know	Unsure/Don't know	Unsure/Don't know	Unsure/Don't know	Unsure/Don't know	Unsure/Don't know	Unsure/Don't know	Unsure/Don't know	Unsure/Don't know	Unsure/Don't know	Covered	SHOULD be covered	SHOULD NOT be covered	SHOULD be covered	SHOULD be covered	SHOULD be covered	SHOULD be covered	SHOULD NOT be covered	SHOULD NOT be covered	SHOULD be covered	SHOULD be covered	SHOULD be covered	SHOULD be covered	SHOULD NOT be covered	SHOULD be covered	SHOULD be covered	SHOULD be covered	SHOULD be covered	Female	18 - 29	Graduated from high school
White / Caucasian	Employed, working 40 or more hours per week	Married	Extremely Conservative	Excellent	Yes	Medicare		Covered	Covered	Covered	Covered	Covered	Covered	Covered	Covered	Covered	Covered	Covered	Covered	Covered	Covered	Covered	Covered	Covered	SHOULD be covered	SHOULD be covered	SHOULD be covered	SHOULD be covered	SHOULD be covered	SHOULD be covered	SHOULD be covered	SHOULD be covered	SHOULD be covered	SHOULD be covered	SHOULD be covered	SHOULD be covered	SHOULD be covered	SHOULD be covered	SHOULD be covered	SHOULD be covered	SHOULD be covered	Male	18 - 29	Graduated from college
White / Caucasian	Not employed, NOT looking for work	Never married	Conservative	Very good	Yes	Other (please specify):	A plan through parent's employer	Covered	Covered	Covered	Covered	Covered	Covered	Covered	Covered	Covered	Not covered	Covered	Not covered	Covered	Covered	Covered	Not covered	Covered	SHOULD be covered	SHOULD be covered	SHOULD be covered	SHOULD be covered	SHOULD be covered	SHOULD be covered	SHOULD NOT be covered	SHOULD NOT be covered	SHOULD be covered	SHOULD NOT be covered	SHOULD be covered	SHOULD NOT be covered	SHOULD be covered	SHOULD be covered	SHOULD be covered	SHOULD NOT be covered	SHOULD be covered	Male	18 - 29	1 year of college
White / Caucasian	Employed, working 1-39 hours per week	Never married	Slightly Conservative	Good	Yes	A plan through your spouse's employer		Unsure/Don't know	Covered	Not covered	Unsure/Don't know	Covered	Unsure/Don't know	Unsure/Don't know	Not covered	Unsure/Don't know	Unsure/Don't know	Covered	Not covered	Unsure/Don't know	Covered	Covered	Not covered	Not covered	SHOULD be covered	SHOULD be covered	SHOULD be covered	SHOULD be covered	SHOULD be covered	SHOULD be covered	SHOULD NOT be covered	SHOULD NOT be covered	SHOULD be covered	SHOULD be covered	SHOULD be covered	Unsure/Don't know	SHOULD be covered	SHOULD be covered	SHOULD be covered	SHOULD NOT be covered	SHOULD NOT be covered	Female	18 - 29	3 years of college
White / Caucasian	Employed, working 1-39 hours per week	Never married	Conservative	Good	Yes	Other (please specify):	insurance through parents	Unsure/Don't know	Covered	Unsure/Don't know	Unsure/Don't know	Covered	Unsure/Don't know	Unsure/Don't know	Unsure/Don't know	Unsure/Don't know	Unsure/Don't know	Covered	Unsure/Don't know	Unsure/Don't know	Unsure/Don't know	Unsure/Don't know	Unsure/Don't know	Unsure/Don't know	SHOULD be covered	SHOULD be covered	SHOULD be covered	SHOULD be covered	SHOULD be covered	SHOULD NOT be covered	SHOULD NOT be covered	SHOULD NOT be covered	SHOULD be covered	SHOULD NOT be covered	SHOULD be covered	SHOULD NOT be covered	SHOULD NOT be covered	SHOULD be covered	SHOULD be covered	SHOULD NOT be covered	SHOULD be covered	Female	18 - 29	Graduated from high school
Black or African American	Not employed, NOT looking for work	Never married	Liberal	Fair	No			Covered	Covered	Covered	Not covered	Covered	Covered	Covered	Covered	Not covered	Not covered	Not covered	Covered	Covered	Covered	Not covered	Covered	Covered	SHOULD be covered	SHOULD be covered	SHOULD NOT be covered	SHOULD be covered	SHOULD be covered	SHOULD NOT be covered	SHOULD be covered	SHOULD NOT be covered	SHOULD NOT be covered	SHOULD NOT be covered	SHOULD be covered	SHOULD be covered	SHOULD be covered	SHOULD be covered	SHOULD NOT be covered	SHOULD be covered	SHOULD be covered	Male	18 - 29	5th grade
White / Caucasian	Employed, working 1-39 hours per week	Married	Moderate, middle of the road	Very good	Yes	A plan through your employer		Covered	Covered	Covered	Covered	Covered	Covered	Covered	Covered	Covered	Covered	Covered	Covered	Covered	Covered	Covered	Covered	Covered	SHOULD be covered	SHOULD be covered	SHOULD be covered	SHOULD be covered	SHOULD be covered	SHOULD be covered	SHOULD be covered	SHOULD be covered	SHOULD be covered	SHOULD be covered	SHOULD be covered	SHOULD be covered	SHOULD be covered	SHOULD be covered	SHOULD be covered	SHOULD be covered	SHOULD be covered	Male	45 - 59	Graduated from high school
Black or African American	Retired	Married	Conservative	Good	Yes	Other (please specify):	tri-care	Covered	Covered	Covered	Covered	Covered	Covered	Covered	Covered	Covered	Covered	Covered	Covered	Covered	Not covered	Covered	Covered	Covered	SHOULD be covered	SHOULD be covered	SHOULD be covered	SHOULD be covered	SHOULD be covered	SHOULD be covered	SHOULD be covered	SHOULD be covered	SHOULD be covered	SHOULD be covered	SHOULD be covered	SHOULD be covered	SHOULD be covered	SHOULD be covered	SHOULD be covered	SHOULD be covered	SHOULD be covered	Male	45 - 59	1 year of college
White / Caucasian	Employed, working 40 or more hours per week	Never married	Moderate, middle of the road	Very good	Yes	A plan through your employer		Covered	Covered	Covered	Covered	Covered	Covered	Covered	Unsure/Don't know	Covered	Covered	Covered	Unsure/Don't know	Covered	Not covered	Covered	Covered	Covered	SHOULD be covered	SHOULD be covered	SHOULD be covered	SHOULD be covered	SHOULD be covered	SHOULD be covered	SHOULD be covered	SHOULD be covered	SHOULD be covered	SHOULD be covered	SHOULD be covered	SHOULD be covered	SHOULD be covered	SHOULD be covered	SHOULD be covered	SHOULD be covered	SHOULD be covered	Male	18 - 29	1 year of college
White / Caucasian	Employed, working 40 or more hours per week	Never married	Liberal	Good	Yes	A plan through your employer		Covered	Covered	Covered	Covered	Covered	Covered	Covered	Covered	Covered	Covered	Covered	Covered	Covered	Covered	Covered	Covered	Covered	SHOULD be covered	SHOULD be covered	SHOULD be covered	SHOULD be covered	SHOULD be covered	SHOULD be covered	SHOULD be covered	SHOULD be covered	SHOULD be covered	SHOULD be covered	SHOULD be covered	SHOULD be covered	SHOULD be covered	SHOULD be covered	SHOULD be covered	SHOULD be covered	SHOULD be covered	Male	18 - 29	1 year of college
White / Caucasian	Employed, working 1-39 hours per week	Married	Extremely Conservative	Excellent	Yes	A plan you purchased yourself from either an insurance company or a state or federal marketplace		Not covered	Not covered	Covered	Covered	Covered	Covered	Not covered	Not covered	Not covered	Not covered	Not covered	Covered	Covered	Covered	Covered	Not covered	Covered	SHOULD NOT be covered	SHOULD NOT be covered	SHOULD be covered	SHOULD NOT be covered	SHOULD be covered	SHOULD NOT be covered	SHOULD NOT be covered	SHOULD be covered	SHOULD be covered	SHOULD NOT be covered	SHOULD be covered	SHOULD NOT be covered	SHOULD be covered	SHOULD be covered	SHOULD be covered	SHOULD NOT be covered	SHOULD be covered	Male	18 - 29	1 year of college
White / Caucasian	Employed, working 1-39 hours per week	Married	Conservative	Good	Yes	Other (please specify):	parents insurance	Unsure/Don't know	Covered	Unsure/Don't know	Unsure/Don't know	Unsure/Don't know	Unsure/Don't know	Unsure/Don't know	Unsure/Don't know	Unsure/Don't know	Unsure/Don't know	Covered	Unsure/Don't know	Unsure/Don't know	Covered	Covered	Unsure/Don't know	Covered	SHOULD be covered	SHOULD be covered	SHOULD NOT be covered	SHOULD be covered	SHOULD be covered	SHOULD be covered	SHOULD NOT be covered	SHOULD NOT be covered	SHOULD be covered	Unsure/Don't know	SHOULD be covered	SHOULD be covered	SHOULD be covered	SHOULD be covered	SHOULD be covered	SHOULD be covered	SHOULD be covered	Male	18 - 29	3 years of college
Asian / Pacific Islander	Employed, working 40 or more hours per week	Never married	Moderate, middle of the road	Very good	Yes	A plan through your employer		Not covered	Not covered	Not covered	Not covered	Not covered	Covered	Not covered	Not covered	Not covered	Covered	Not covered	Not covered	Not covered	Not covered	Not covered	Not covered	Covered	SHOULD be covered	SHOULD be covered	Unsure/Don't know	SHOULD be covered	SHOULD be covered	SHOULD be covered	SHOULD NOT be covered	SHOULD NOT be covered	SHOULD be covered	SHOULD be covered	SHOULD be covered	SHOULD be covered	SHOULD be covered	SHOULD be covered	SHOULD be covered	SHOULD be covered	SHOULD be covered	Male	18 - 29	Graduated from college
White / Caucasian	Not employed, looking for work	Never married	Moderate, middle of the road	Excellent	Yes	Other (please specify):	Plan through parent	Covered	Covered	Not covered	Covered	Covered	Not covered	Covered	Not covered	Covered	Not covered	Covered	Not covered	Covered	Covered	Covered	Not covered	Not covered	SHOULD be covered	SHOULD be covered	SHOULD NOT be covered	SHOULD be covered	SHOULD be covered	SHOULD be covered	SHOULD be covered	SHOULD be covered	SHOULD be covered	SHOULD be covered	SHOULD be covered	SHOULD NOT be covered	SHOULD be covered	SHOULD be covered	SHOULD be covered	SHOULD be covered	SHOULD be covered	Female	18 - 29	1 year of college
Black or African American	Employed, working 1-39 hours per week	Married	Slightly Liberal	Good	No			Not covered	Not covered	Covered	Covered	Not covered	Not covered	Not covered	Not covered	Not covered	Not covered	Covered	Not covered	Not covered	Not covered	Not covered	Not covered	Not covered	SHOULD be covered	SHOULD be covered	SHOULD be covered	SHOULD be covered	SHOULD be covered	SHOULD be covered	SHOULD be covered	SHOULD be covered	SHOULD be covered	SHOULD be covered	SHOULD be covered	SHOULD be covered	SHOULD be covered	SHOULD be covered	SHOULD be covered	SHOULD be covered	SHOULD be covered	Female	18 - 29	Some graduate school
White / Caucasian	Employed, working 40 or more hours per week	Married	Moderate, middle of the road	Excellent	Yes	A plan you purchased yourself from either an insurance company or a state or federal marketplace		Unsure/Don't know	Covered	Covered	Covered	Covered	Unsure/Don't know	Not covered	Not covered	Covered	Covered	Covered	Not covered	Covered	Covered	Covered	Covered	Covered	SHOULD NOT be covered	SHOULD NOT be covered	SHOULD NOT be covered	SHOULD be covered	SHOULD NOT be covered	SHOULD NOT be covered	SHOULD be covered	SHOULD be covered	SHOULD NOT be covered	SHOULD NOT be covered	SHOULD NOT be covered	SHOULD be covered	SHOULD be covered	SHOULD NOT be covered	SHOULD NOT be covered	SHOULD NOT be covered	SHOULD NOT be covered	Male	30 - 44	Completed graduate school
White / Caucasian	Not employed, looking for work	Married	Slightly Conservative	Good	Yes	Medicare		Covered	Covered	Covered	Covered	Covered	Covered	Not covered	Covered	Covered	Not covered	Covered	Not covered	Covered	Covered	Covered	Covered	Covered	SHOULD be covered	SHOULD be covered	SHOULD be covered	SHOULD NOT be covered	SHOULD NOT be covered	SHOULD be covered	SHOULD be covered	SHOULD NOT be covered	SHOULD be covered	SHOULD be covered	SHOULD be covered	SHOULD be covered	SHOULD NOT be covered	SHOULD be covered	SHOULD be covered	SHOULD be covered	Unsure/Don't know	Male	30 - 44	Graduated from high school
White / Caucasian	Employed, working 40 or more hours per week	Never married	Liberal	Excellent	No			Not covered	Not covered	Not covered	Not covered	Not covered	Not covered	Not covered	Not covered	Not covered	Not covered	Not covered	Not covered	Not covered	Not covered	Not covered	Not covered	Not covered	Unsure/Don't know	Unsure/Don't know	Unsure/Don't know	Unsure/Don't know	Unsure/Don't know	Unsure/Don't know	Unsure/Don't know	Unsure/Don't know	Unsure/Don't know	Unsure/Don't know	Unsure/Don't know	Unsure/Don't know	Unsure/Don't know	Unsure/Don't know	Unsure/Don't know	Unsure/Don't know	Unsure/Don't know	Male	30 - 44	Completed graduate school
American Indian or Alaskan Native	Employed, working 1-39 hours per week	Never married	Liberal	Good	No			Covered	Covered	Covered	Covered	Covered	Covered	Covered	Covered	Covered	Covered	Covered	Covered	Covered	Covered	Covered	Covered	Covered	SHOULD be covered	SHOULD be covered	SHOULD be covered	SHOULD be covered	SHOULD be covered	SHOULD be covered	SHOULD be covered	SHOULD be covered	SHOULD be covered	SHOULD be covered	SHOULD be covered	SHOULD be covered	SHOULD be covered	SHOULD be covered	SHOULD be covered	SHOULD be covered	SHOULD be covered	Male	18 - 29	Graduated from high school
Black or African American	Employed, working 1-39 hours per week	Never married	Slightly Conservative	Good	No			Unsure/Don't know	Unsure/Don't know	Unsure/Don't know	Unsure/Don't know	Unsure/Don't know	Unsure/Don't know	Unsure/Don't know	Unsure/Don't know	Unsure/Don't know	Unsure/Don't know	Unsure/Don't know	Unsure/Don't know	Unsure/Don't know	Unsure/Don't know	Unsure/Don't know	Unsure/Don't know	Unsure/Don't know	Unsure/Don't know	Unsure/Don't know	Unsure/Don't know	Unsure/Don't know	Unsure/Don't know	Unsure/Don't know	Unsure/Don't know	Unsure/Don't know	Unsure/Don't know	Unsure/Don't know	Unsure/Don't know	Unsure/Don't know	Unsure/Don't know	Unsure/Don't know	Unsure/Don't know	Unsure/Don't know	Unsure/Don't know	Male	30 - 44	Graduated from high school
White / Caucasian	Employed, working 1-39 hours per week	Never married	Liberal	Very good	Yes	Other (please specify):	Parents	Not covered	Covered	Not covered	Covered	Covered	Not covered	Not covered	Covered	Not covered	Covered	Covered	Not covered	Not covered	Not covered	Not covered	Not covered	Not covered	SHOULD NOT be covered	SHOULD NOT be covered	SHOULD NOT be covered	SHOULD be covered	SHOULD be covered	SHOULD NOT be covered	SHOULD be covered	SHOULD NOT be covered	SHOULD be covered	SHOULD NOT be covered	SHOULD be covered	Unsure/Don't know	SHOULD be covered	SHOULD NOT be covered	SHOULD NOT be covered	SHOULD be covered	SHOULD be covered	Male	18 - 29	Graduated from college
White / Caucasian	Employed, working 1-39 hours per week	Married	Extremely Conservative	Excellent	Yes	A plan through your employer		Covered	Covered	Covered	Covered	Covered	Covered	Covered	Covered	Covered	Covered	Covered	Covered	Covered	Covered	Covered	Covered	Covered	SHOULD be covered	SHOULD be covered	SHOULD be covered	SHOULD be covered	SHOULD be covered	SHOULD be covered	SHOULD be covered	SHOULD be covered	SHOULD be covered	SHOULD be covered	SHOULD be covered	SHOULD be covered	SHOULD be covered	SHOULD be covered	SHOULD be covered	SHOULD be covered	SHOULD be covered	Male	30 - 44	Graduated from college
White / Caucasian	Employed, working 40 or more hours per week	Married	Liberal	Good	Yes	A plan through your employer		Unsure/Don't know	Not covered	Not covered	Not covered	Covered	Not covered	Not covered	Covered	Unsure/Don't know	Not covered	Not covered	Covered	Covered	Not covered	Covered	Not covered	Covered	SHOULD be covered	SHOULD be covered	SHOULD be covered	SHOULD be covered	SHOULD be covered	SHOULD be covered	SHOULD be covered	SHOULD be covered	SHOULD be covered	SHOULD be covered	SHOULD be covered	SHOULD be covered	SHOULD be covered	SHOULD be covered	SHOULD be covered	SHOULD be covered	SHOULD be covered	Male	45 - 59	Completed graduate school
White / Caucasian	Not employed, looking for work	Never married	Extremely Liberal	Good	Unsure/Don't know			Unsure/Don't know	Unsure/Don't know	Unsure/Don't know	Unsure/Don't know	Unsure/Don't know	Unsure/Don't know	Unsure/Don't know	Unsure/Don't know	Unsure/Don't know	Unsure/Don't know	Unsure/Don't know	Unsure/Don't know	Unsure/Don't know	Unsure/Don't know	Unsure/Don't know	Unsure/Don't know	Unsure/Don't know	SHOULD be covered	SHOULD be covered	SHOULD be covered	SHOULD be covered	SHOULD be covered	SHOULD be covered	SHOULD be covered	SHOULD be covered	SHOULD be covered	SHOULD be covered	SHOULD be covered	SHOULD be covered	SHOULD be covered	SHOULD be covered	SHOULD be covered	SHOULD be covered	SHOULD be covered	Female	18 - 29	Graduated from high school
White / Caucasian	Not employed, looking for work	Never married	Moderate, middle of the road	Fair	No			Covered	Covered	Not covered	Covered	Covered	Unsure/Don't know	Unsure/Don't know	Not covered	Not covered	Not covered	Unsure/Don't know	Unsure/Don't know	Not covered	Covered	Covered	Not covered	Covered	SHOULD be covered	SHOULD be covered	SHOULD be covered	SHOULD be covered	SHOULD be covered	SHOULD be covered	SHOULD NOT be covered	SHOULD NOT be covered	SHOULD be covered	Unsure/Don't know	SHOULD be covered	SHOULD be covered	Unsure/Don't know	SHOULD be covered	SHOULD be covered	Unsure/Don't know	SHOULD be covered	Female	18 - 29	1 year of college
Asian / Pacific Islander	Employed, working 1-39 hours per week	Married	Extremely Conservative	Excellent	Yes	A plan you purchased yourself from either an insurance company or a state or federal marketplace		Covered	Not covered	Not covered	Not covered	Unsure/Don't know	Covered	Not covered	Covered	Not covered	Not covered	Unsure/Don't know	Covered	Unsure/Don't know	Covered	Not covered	Not covered	Not covered	SHOULD NOT be covered	SHOULD NOT be covered	SHOULD be covered	SHOULD NOT be covered	Unsure/Don't know	Unsure/Don't know	Unsure/Don't know	Unsure/Don't know	Unsure/Don't know	SHOULD NOT be covered	SHOULD NOT be covered	SHOULD be covered	SHOULD NOT be covered	SHOULD NOT be covered	SHOULD be covered	SHOULD be covered	Unsure/Don't know	Male	30 - 44	1st grade
Asian / Pacific Islander	Employed, working 40 or more hours per week	Married	Liberal	Fair	Yes	A plan through your employer		Covered	Covered	Not covered	Covered	Covered	Covered	Unsure/Don't know	Not covered	Covered	Not covered	Covered	Not covered	Not covered	Covered	Covered	Not covered	Not covered	SHOULD be covered	SHOULD be covered	SHOULD be covered	SHOULD be covered	SHOULD be covered	SHOULD be covered	SHOULD be covered	SHOULD be covered	SHOULD be covered	SHOULD be covered	SHOULD be covered	SHOULD be covered	SHOULD be covered	SHOULD be covered	SHOULD be covered	SHOULD be covered	SHOULD be covered	Male	18 - 29	Completed graduate school
Hispanic American	Not employed, looking for work	Never married	Liberal	Very good	Yes	A plan you purchased yourself from either an insurance company or a state or federal marketplace		Covered	Covered	Covered	Covered	Covered	Not covered	Not covered	Covered	Covered	Not covered	Covered	Not covered	Not covered	Covered	Covered	Not covered	Covered	SHOULD be covered	SHOULD be covered	SHOULD be covered	SHOULD be covered	SHOULD be covered	SHOULD be covered	SHOULD be covered	SHOULD be covered	SHOULD be covered	SHOULD be covered	SHOULD be covered	SHOULD be covered	SHOULD be covered	SHOULD be covered	SHOULD be covered	SHOULD be covered	SHOULD be covered	Female	18 - 29	2 years of college
White / Caucasian	Not employed, looking for work	Never married	Moderate, middle of the road	Fair	Yes	A plan through your employer		Not covered	Not covered	Not covered	Not covered	Not covered	Not covered	Not covered	Not covered	Covered	Not covered	Covered	Not covered	Unsure/Don't know	Covered	Covered	Not covered	Not covered	SHOULD be covered	SHOULD be covered	SHOULD be covered	SHOULD be covered	SHOULD be covered	SHOULD be covered	SHOULD be covered	SHOULD be covered	SHOULD be covered	SHOULD be covered	SHOULD be covered	SHOULD be covered	SHOULD be covered	SHOULD be covered	SHOULD be covered	SHOULD be covered	SHOULD be covered	Female	18 - 29	3 years of college
White / Caucasian	Employed, working 40 or more hours per week	Married	Conservative	Very good	Yes	A plan you purchased yourself from either an insurance company or a state or federal marketplace		Not covered	Not covered	Not covered	Not covered	Not covered	Not covered	Not covered	Not covered	Not covered	Covered	Not covered	Not covered	Covered	Not covered	Not covered	Not covered	Not covered	SHOULD be covered	SHOULD be covered	SHOULD NOT be covered	SHOULD be covered	SHOULD NOT be covered	SHOULD be covered	SHOULD be covered	SHOULD be covered	SHOULD be covered	SHOULD be covered	SHOULD NOT be covered	SHOULD NOT be covered	SHOULD be covered	SHOULD NOT be covered	SHOULD NOT be covered	SHOULD be covered	SHOULD be covered	Male	45 - 59	1 year of college
White / Caucasian	Employed, working 1-39 hours per week	Never married	Conservative	Good	Yes	Medicare		Not covered	Covered	Covered	Covered	Covered	Covered	Covered	Covered	Not covered	Not covered	Not covered	Not covered	Covered	Not covered	Covered	Not covered	Covered	SHOULD be covered	SHOULD be covered	SHOULD be covered	SHOULD be covered	SHOULD NOT be covered	SHOULD NOT be covered	SHOULD be covered	SHOULD be covered	SHOULD NOT be covered	SHOULD be covered	SHOULD NOT be covered	SHOULD NOT be covered	SHOULD be covered	SHOULD be covered	SHOULD NOT be covered	SHOULD be covered	SHOULD be covered	Male	30 - 44	Graduated from high school
Hispanic American	Not employed, looking for work	Never married	Slightly Liberal	Good	Unsure/Don't know			Covered	Covered	Covered	Not covered	Covered	Covered	Unsure/Don't know	Not covered	Covered	Covered	Covered	Unsure/Don't know	Not covered	Covered	Covered	Not covered	Covered	Unsure/Don't know	SHOULD be covered	Unsure/Don't know	Unsure/Don't know	Unsure/Don't know	SHOULD be covered	Unsure/Don't know	Unsure/Don't know	SHOULD be covered	SHOULD NOT be covered	Unsure/Don't know	Unsure/Don't know	Unsure/Don't know	SHOULD be covered	Unsure/Don't know	Unsure/Don't know	SHOULD NOT be covered	Female	18 - 29	Graduated from high school
Black or African American	Employed, working 40 or more hours per week	Never married	Moderate, middle of the road	Excellent	No			Not covered	Not covered	Not covered	Not covered	Unsure/Don't know	Unsure/Don't know	Not covered	Unsure/Don't know	Unsure/Don't know	Unsure/Don't know	Not covered	Unsure/Don't know	Not covered	Not covered	Unsure/Don't know	Not covered	Not covered	SHOULD NOT be covered	SHOULD NOT be covered	SHOULD be covered	SHOULD be covered	SHOULD NOT be covered	SHOULD be covered	SHOULD NOT be covered	SHOULD NOT be covered	SHOULD be covered	Unsure/Don't know	SHOULD NOT be covered	SHOULD NOT be covered	SHOULD NOT be covered	SHOULD be covered	SHOULD be covered	SHOULD be covered	SHOULD be covered	Male	18 - 29	Graduated from college
Hispanic American	Employed, working 1-39 hours per week	Married	Conservative	Very good	Yes	A plan through your spouse's employer		Unsure/Don't know	Not covered	Not covered	Unsure/Don't know	Not covered	Covered	Not covered	Covered	Unsure/Don't know	Covered	Covered	Unsure/Don't know	Covered	Not covered	Covered	Not covered	Not covered	SHOULD NOT be covered	SHOULD be covered	SHOULD NOT be covered	SHOULD NOT be covered	SHOULD be covered	SHOULD NOT be covered	SHOULD NOT be covered	SHOULD NOT be covered	SHOULD NOT be covered	SHOULD be covered	SHOULD be covered	SHOULD NOT be covered	SHOULD be covered	SHOULD NOT be covered	SHOULD be covered	SHOULD be covered	SHOULD NOT be covered	Male	30 - 44	Graduated from college
Asian / Pacific Islander	Employed, working 1-39 hours per week	Never married	Slightly Liberal	Good	Yes	A plan you purchased yourself from either an insurance company or a state or federal marketplace		Covered	Covered	Covered	Covered	Covered	Not covered	Covered	Covered	Covered	Covered	Covered	Unsure/Don't know	Unsure/Don't know	Not covered	Unsure/Don't know	Covered	Covered	SHOULD be covered	SHOULD be covered	SHOULD be covered	SHOULD be covered	SHOULD be covered	SHOULD be covered	SHOULD be covered	SHOULD be covered	SHOULD be covered	SHOULD be covered	SHOULD be covered	SHOULD be covered	SHOULD be covered	SHOULD be covered	SHOULD be covered	SHOULD be covered	SHOULD be covered	Male	30 - 44	Completed graduate school
White / Caucasian	Not employed, NOT looking for work	Never married	Liberal	Fair	No			Covered	Covered	Covered	Covered	Covered	Covered	Not covered	Not covered	Not covered	Not covered	Covered	Not covered	Not covered	Covered	Covered	Not covered	Not covered	SHOULD be covered	SHOULD be covered	SHOULD be covered	SHOULD be covered	SHOULD be covered	SHOULD be covered	SHOULD be covered	SHOULD be covered	SHOULD be covered	SHOULD NOT be covered	SHOULD be covered	SHOULD NOT be covered	SHOULD be covered	SHOULD be covered	SHOULD be covered	SHOULD be covered	SHOULD be covered	Female	18 - 29	11th grade
White / Caucasian	Employed, working 40 or more hours per week	Married	Moderate, middle of the road	Fair	Yes	A plan through your employer		Not covered	Covered	Covered	Covered	Covered	Not covered	Covered	Covered	Covered	Covered	Covered	Not covered	Covered	Covered	Covered	Not covered	Covered	SHOULD be covered	SHOULD be covered	SHOULD be covered	SHOULD be covered	SHOULD be covered	SHOULD be covered	SHOULD NOT be covered	SHOULD be covered	SHOULD be covered	SHOULD be covered	SHOULD be covered	SHOULD NOT be covered	SHOULD NOT be covered	SHOULD be covered	SHOULD be covered	SHOULD be covered	SHOULD be covered	Male	30 - 44	Graduated from high school
White / Caucasian	Not employed, looking for work	Divorced	Slightly Conservative	Good	Yes	Medicaid		Covered	Covered	Unsure/Don't know	Unsure/Don't know	Unsure/Don't know	Covered	Unsure/Don't know	Unsure/Don't know	Unsure/Don't know	Unsure/Don't know	Unsure/Don't know	Covered	Unsure/Don't know	Covered	Covered	Unsure/Don't know	Covered	SHOULD be covered	SHOULD be covered	SHOULD be covered	SHOULD be covered	SHOULD be covered	SHOULD be covered	SHOULD be covered	SHOULD be covered	SHOULD be covered	SHOULD be covered	SHOULD be covered	SHOULD be covered	SHOULD be covered	SHOULD be covered	SHOULD be covered	SHOULD be covered	SHOULD be covered	Male	45 - 59	3 years of college
Black or African American	Not employed, looking for work	Never married	Slightly Conservative	Fair	No			Not covered	Covered	Not covered	Not covered	Not covered	Not covered	Not covered	Not covered	Not covered	Not covered	Not covered	Not covered	Not covered	Covered	Not covered	Not covered	Not covered	SHOULD NOT be covered	SHOULD NOT be covered	SHOULD NOT be covered	SHOULD NOT be covered	SHOULD NOT be covered	SHOULD NOT be covered	SHOULD NOT be covered	SHOULD NOT be covered	Unsure/Don't know	SHOULD NOT be covered	SHOULD NOT be covered	SHOULD NOT be covered	SHOULD be covered	SHOULD be covered	SHOULD NOT be covered	SHOULD NOT be covered	SHOULD NOT be covered	Male	18 - 29	1 year of college
White / Caucasian	Employed, working 1-39 hours per week	Married	Moderate, middle of the road	Very good	Yes	A plan through your employer		Not covered	Covered	Not covered	Not covered	Not covered	Not covered	Not covered	Not covered	Not covered	Not covered	Not covered	Not covered	Covered	Covered	Covered	Covered	Covered	SHOULD be covered	SHOULD be covered	Unsure/Don't know	Unsure/Don't know	Unsure/Don't know	SHOULD be covered	SHOULD be covered	Unsure/Don't know	Unsure/Don't know	Unsure/Don't know	SHOULD be covered	Unsure/Don't know	SHOULD be covered	SHOULD be covered	SHOULD be covered	SHOULD be covered	SHOULD be covered	Male	45 - 59	2 years of college
White / Caucasian	Employed, working 40 or more hours per week	Married	Extremely Conservative	Excellent	Yes	A plan through your employer		Covered	Covered	Covered	Covered	Covered	Covered	Covered	Covered	Covered	Unsure/Don't know	Covered	Not covered	Unsure/Don't know	Unsure/Don't know	Covered	Unsure/Don't know	Covered	SHOULD be covered	SHOULD be covered	SHOULD NOT be covered	SHOULD be covered	SHOULD be covered	SHOULD be covered	SHOULD NOT be covered	SHOULD NOT be covered	SHOULD NOT be covered	SHOULD NOT be covered	SHOULD be covered	SHOULD NOT be covered	SHOULD be covered	SHOULD be covered	SHOULD be covered	SHOULD NOT be covered	SHOULD NOT be covered	Male	30 - 44	Graduated from college
White / Caucasian	Not employed, looking for work	Married	Moderate, middle of the road	Fair	No			Not covered	Not covered	Not covered	Not covered	Not covered	Not covered	Not covered	Not covered	Not covered	Not covered	Not covered	Not covered	Not covered	Not covered	Not covered	Not covered	Not covered	SHOULD be covered	SHOULD be covered	SHOULD be covered	SHOULD be covered	SHOULD be covered	SHOULD be covered	SHOULD be covered	SHOULD be covered	SHOULD be covered	SHOULD be covered	SHOULD be covered	SHOULD be covered	SHOULD be covered	SHOULD be covered	SHOULD be covered	SHOULD be covered	SHOULD be covered	Male	30 - 44	Graduated from high school
Asian / Pacific Islander	Employed, working 1-39 hours per week	Never married	Slightly Liberal	Very good	Yes	A plan you purchased yourself from either an insurance company or a state or federal marketplace		Unsure/Don't know	Unsure/Don't know	Unsure/Don't know	Unsure/Don't know	Covered	Covered	Unsure/Don't know	Unsure/Don't know	Covered	Unsure/Don't know	Unsure/Don't know	Unsure/Don't know	Covered	Not covered	Unsure/Don't know	Unsure/Don't know	Unsure/Don't know	SHOULD NOT be covered	SHOULD be covered	SHOULD be covered	SHOULD be covered	SHOULD be covered	SHOULD be covered	SHOULD be covered	SHOULD be covered	SHOULD NOT be covered	SHOULD NOT be covered	SHOULD NOT be covered	SHOULD NOT be covered	SHOULD be covered	SHOULD be covered	SHOULD be covered	SHOULD NOT be covered	SHOULD NOT be covered	Male	18 - 29	Graduated from college
White / Caucasian	Employed, working 1-39 hours per week	Never married	Moderate, middle of the road	Very good	Yes	A plan through your employer		Covered	Not covered	Not covered	Covered	Not covered	Not covered	Not covered	Not covered	Covered	Not covered	Not covered	Not covered	Not covered	Covered	Not covered	Not covered	Not covered	SHOULD be covered	SHOULD be covered	SHOULD be covered	SHOULD be covered	SHOULD be covered	SHOULD be covered	SHOULD be covered	SHOULD be covered	SHOULD be covered	SHOULD be covered	SHOULD be covered	SHOULD be covered	SHOULD be covered	SHOULD be covered	SHOULD be covered	SHOULD be covered	SHOULD be covered	Male	45 - 59	Graduated from college
Hispanic American	Employed, working 1-39 hours per week	Never married	Moderate, middle of the road	Very good	Yes	A plan you purchased yourself from either an insurance company or a state or federal marketplace		Unsure/Don't know	Unsure/Don't know	Unsure/Don't know	Unsure/Don't know	Unsure/Don't know	Unsure/Don't know	Unsure/Don't know	Unsure/Don't know	Unsure/Don't know	Unsure/Don't know	Covered	Unsure/Don't know	Unsure/Don't know	Unsure/Don't know	Unsure/Don't know	Unsure/Don't know	Unsure/Don't know	Unsure/Don't know	Unsure/Don't know	Unsure/Don't know	Unsure/Don't know	Unsure/Don't know	Unsure/Don't know	Unsure/Don't know	Unsure/Don't know	Unsure/Don't know	Unsure/Don't know	Unsure/Don't know	Unsure/Don't know	Unsure/Don't know	Unsure/Don't know	Unsure/Don't know	Unsure/Don't know	Unsure/Don't know	Female	18 - 29	Graduated from high school
White / Caucasian	Employed, working 1-39 hours per week	Married	Extremely Conservative	Excellent	Yes	A plan through your employer		Covered	Covered	Covered	Covered	Covered	Covered	Covered	Covered	Covered	Covered	Covered	Covered	Covered	Covered	Covered	Covered	Covered	SHOULD be covered	SHOULD be covered	SHOULD be covered	SHOULD be covered	SHOULD be covered	SHOULD be covered	SHOULD be covered	SHOULD be covered	SHOULD be covered	SHOULD be covered	SHOULD be covered	SHOULD be covered	SHOULD be covered	SHOULD be covered	SHOULD be covered	SHOULD be covered	SHOULD be covered	Male	30 - 44	Graduated from college
White / Caucasian	Employed, working 40 or more hours per week	Never married	Extremely Liberal	Fair	Yes	Other (please specify):	Parents plan	Unsure/Don't know	Unsure/Don't know	Unsure/Don't know	Unsure/Don't know	Unsure/Don't know	Unsure/Don't know	Unsure/Don't know	Unsure/Don't know	Unsure/Don't know	Unsure/Don't know	Unsure/Don't know	Unsure/Don't know	Unsure/Don't know	Unsure/Don't know	Unsure/Don't know	Unsure/Don't know	Unsure/Don't know	SHOULD be covered	SHOULD be covered	SHOULD be covered	SHOULD be covered	SHOULD be covered	SHOULD be covered	SHOULD be covered	Unsure/Don't know	SHOULD be covered	SHOULD be covered	SHOULD be covered	SHOULD be covered	SHOULD be covered	SHOULD be covered	SHOULD be covered	SHOULD be covered	SHOULD be covered	Female	18 - 29	Graduated from high school
White / Caucasian	Not employed, looking for work	Never married	Slightly Conservative	Very good	Yes	A plan through your employer		Covered	Covered	Covered	Covered	Covered	Covered	Covered	Not covered	Covered	Not covered	Not covered	Not covered	Covered	Not covered	Covered	Covered	Not covered	SHOULD be covered	SHOULD be covered	SHOULD NOT be covered	SHOULD NOT be covered	SHOULD be covered	SHOULD NOT be covered	SHOULD be covered	SHOULD be covered	SHOULD be covered	SHOULD be covered	SHOULD NOT be covered	SHOULD NOT be covered	SHOULD be covered	SHOULD NOT be covered	SHOULD be covered	SHOULD NOT be covered	SHOULD NOT be covered	Male	18 - 29	Graduated from high school
White / Caucasian	Employed, working 1-39 hours per week	Married	Extremely Conservative	Excellent	Yes	A plan through your employer		Covered	Covered	Covered	Covered	Covered	Covered	Covered	Covered	Covered	Covered	Covered	Covered	Covered	Covered	Covered	Covered	Covered	SHOULD be covered	SHOULD be covered	SHOULD be covered	SHOULD be covered	SHOULD be covered	SHOULD be covered	SHOULD be covered	SHOULD be covered	SHOULD be covered	SHOULD be covered	SHOULD be covered	SHOULD be covered	SHOULD be covered	SHOULD be covered	SHOULD be covered	SHOULD be covered	SHOULD be covered	Male	30 - 44	Graduated from college
White / Caucasian	Employed, working 40 or more hours per week	Divorced	Moderate, middle of the road	Very good	No			Not covered	Not covered	Not covered	Not covered	Covered	Not covered	Not covered	Not covered	Not covered	Not covered	Not covered	Not covered	Not covered	Not covered	Not covered	Not covered	Covered	SHOULD NOT be covered	Unsure/Don't know	Unsure/Don't know	SHOULD NOT be covered	SHOULD be covered	SHOULD be covered	SHOULD NOT be covered	SHOULD NOT be covered	SHOULD be covered	SHOULD be covered	Unsure/Don't know	SHOULD NOT be covered	SHOULD NOT be covered	SHOULD NOT be covered	Unsure/Don't know	Unsure/Don't know	SHOULD be covered	Male	30 - 44	1 year of college
White / Caucasian	Employed, working 40 or more hours per week	Never married	Moderate, middle of the road	Good	Yes	A plan through your employer		Unsure/Don't know	Unsure/Don't know	Unsure/Don't know	Covered	Unsure/Don't know	Covered	Unsure/Don't know	Not covered	Unsure/Don't know	Unsure/Don't know	Unsure/Don't know	Unsure/Don't know	Unsure/Don't know	Unsure/Don't know	Unsure/Don't know	Unsure/Don't know	Unsure/Don't know	Unsure/Don't know	SHOULD be covered	SHOULD NOT be covered	SHOULD be covered	SHOULD be covered	SHOULD be covered	Unsure/Don't know	SHOULD NOT be covered	SHOULD be covered	SHOULD be covered	Unsure/Don't know	SHOULD NOT be covered	SHOULD be covered	SHOULD be covered	SHOULD NOT be covered	SHOULD be covered	SHOULD NOT be covered	Male	18 - 29	Graduated from college
White / Caucasian	Not employed, NOT looking for work	Never married	Moderate, middle of the road	Good	Yes	Medicaid		Covered	Covered	Covered	Covered	Unsure/Don't know	Covered	Covered	Unsure/Don't know	Unsure/Don't know	Covered	Covered	Unsure/Don't know	Covered	Covered	Covered	Covered	Unsure/Don't know	SHOULD be covered	SHOULD be covered	SHOULD be covered	SHOULD be covered	SHOULD be covered	SHOULD be covered	SHOULD be covered	SHOULD be covered	SHOULD be covered	SHOULD be covered	SHOULD be covered	SHOULD be covered	SHOULD be covered	SHOULD be covered	SHOULD be covered	SHOULD be covered	SHOULD be covered	Male	30 - 44	10th grade
Black or African American	Employed, working 40 or more hours per week	Married	Extremely Conservative	Excellent	Yes	A plan through your spouse's employer		Not covered	Not covered	Covered	Covered	Covered	Covered	Not covered	Not covered	Not covered	Not covered	Not covered	Not covered	Not covered	Not covered	Covered	Not covered	Not covered	SHOULD be covered	SHOULD NOT be covered	SHOULD NOT be covered	SHOULD be covered	SHOULD be covered	SHOULD be covered	SHOULD be covered	SHOULD NOT be covered	SHOULD be covered	SHOULD NOT be covered	SHOULD NOT be covered	SHOULD NOT be covered	SHOULD NOT be covered	SHOULD NOT be covered	SHOULD be covered	SHOULD NOT be covered	SHOULD NOT be covered	Male	30 - 44	Graduated from high school
Black or African American	Disabled, not able to work	Never married	Moderate, middle of the road	Good	Yes	Medicaid		Not covered	Covered	Not covered	Covered	Covered	Not covered	Not covered	Not covered	Covered	Not covered	Unsure/Don't know	Not covered	Not covered	Covered	Covered	Not covered	Covered	SHOULD be covered	SHOULD be covered	SHOULD be covered	SHOULD be covered	SHOULD be covered	SHOULD be covered	SHOULD be covered	Unsure/Don't know	SHOULD be covered	Unsure/Don't know	SHOULD be covered	Unsure/Don't know	SHOULD be covered	SHOULD be covered	SHOULD be covered	SHOULD be covered	SHOULD be covered	Male	18 - 29	Graduated from high school
White / Caucasian	Employed, working 40 or more hours per week	Divorced	Conservative	Good	Yes	Other (please specify):	Tricare	Covered	Covered	Covered	Covered	Covered	Covered	Covered	Covered	Covered	Covered	Covered	Covered	Covered	Covered	Covered	Covered	Covered	SHOULD be covered	SHOULD be covered	SHOULD be covered	SHOULD be covered	SHOULD be covered	SHOULD NOT be covered	SHOULD NOT be covered	SHOULD be covered	SHOULD be covered	SHOULD be covered	SHOULD be covered	SHOULD be covered	SHOULD be covered	SHOULD be covered	SHOULD be covered	SHOULD NOT be covered	SHOULD be covered	Male	18 - 29	Some graduate school
Black or African American	Employed, working 1-39 hours per week	Never married	Liberal	Very good	Yes	Medicaid		Covered	Covered	Covered	Covered	Covered	Covered	Covered	Covered	Covered	Covered	Covered	Not covered	Covered	Covered	Covered	Covered	Covered	SHOULD be covered	SHOULD be covered	SHOULD be covered	SHOULD be covered	SHOULD be covered	SHOULD be covered	SHOULD be covered	SHOULD be covered	SHOULD be covered	SHOULD be covered	SHOULD be covered	SHOULD be covered	SHOULD be covered	SHOULD be covered	SHOULD be covered	SHOULD be covered	SHOULD be covered	Female	18 - 29	Graduated from high school
White / Caucasian	Employed, working 1-39 hours per week	Never married	Moderate, middle of the road	Very good	Yes	A plan through your employer		Unsure/Don't know	Unsure/Don't know	Unsure/Don't know	Unsure/Don't know	Unsure/Don't know	Unsure/Don't know	Unsure/Don't know	Unsure/Don't know	Unsure/Don't know	Unsure/Don't know	Unsure/Don't know	Unsure/Don't know	Unsure/Don't know	Unsure/Don't know	Unsure/Don't know	Unsure/Don't know	Unsure/Don't know	SHOULD be covered	SHOULD be covered	SHOULD be covered	SHOULD be covered	SHOULD be covered	SHOULD be covered	SHOULD NOT be covered	SHOULD NOT be covered	SHOULD NOT be covered	SHOULD NOT be covered	SHOULD be covered	SHOULD NOT be covered	SHOULD NOT be covered	SHOULD be covered	SHOULD be covered	SHOULD NOT be covered	SHOULD be covered	Female	18 - 29	3 years of college
White / Caucasian	Not employed, looking for work	Never married	Moderate, middle of the road	Very good	Yes	Medicare		Unsure/Don't know	Unsure/Don't know	Unsure/Don't know	Unsure/Don't know	Unsure/Don't know	Unsure/Don't know	Unsure/Don't know	Unsure/Don't know	Unsure/Don't know	Unsure/Don't know	Unsure/Don't know	Unsure/Don't know	Unsure/Don't know	Unsure/Don't know	Unsure/Don't know	Unsure/Don't know	Unsure/Don't know	SHOULD be covered	SHOULD be covered	SHOULD NOT be covered	SHOULD be covered	SHOULD be covered	SHOULD NOT be covered	SHOULD NOT be covered	SHOULD NOT be covered	SHOULD be covered	SHOULD NOT be covered	SHOULD NOT be covered	SHOULD NOT be covered	SHOULD NOT be covered	SHOULD be covered	SHOULD be covered	SHOULD NOT be covered	SHOULD be covered	Female	18 - 29	3 years of college
White / Caucasian	Disabled, not able to work	Never married	Moderate, middle of the road	Fair	Yes	Medicare		Unsure/Don't know	Unsure/Don't know	Unsure/Don't know	Unsure/Don't know	Unsure/Don't know	Unsure/Don't know	Unsure/Don't know	Unsure/Don't know	Unsure/Don't know	Unsure/Don't know	Unsure/Don't know	Unsure/Don't know	Unsure/Don't know	Unsure/Don't know	Unsure/Don't know	Unsure/Don't know	Unsure/Don't know	SHOULD be covered	SHOULD be covered	SHOULD be covered	SHOULD be covered	SHOULD be covered	SHOULD be covered	SHOULD be covered	SHOULD NOT be covered	SHOULD be covered	SHOULD be covered	SHOULD be covered	SHOULD NOT be covered	SHOULD NOT be covered	SHOULD be covered	SHOULD be covered	SHOULD be covered	SHOULD be covered	Male	30 - 44	Graduated from college
White / Caucasian	Not employed, looking for work	Never married	Moderate, middle of the road	Good	No			Covered	Covered	Covered	Covered	Covered	Not covered	Not covered	Not covered	Unsure/Don't know	Not covered	Covered	Not covered	Not covered	Covered	Covered	Not covered	Not covered	SHOULD be covered	SHOULD be covered	SHOULD be covered	SHOULD be covered	SHOULD be covered	SHOULD be covered	SHOULD be covered	SHOULD NOT be covered	SHOULD be covered	SHOULD NOT be covered	SHOULD be covered	SHOULD NOT be covered	SHOULD NOT be covered	SHOULD be covered	SHOULD be covered	SHOULD NOT be covered	SHOULD be covered	Male	30 - 44	9th grade
Black or African American	Disabled, not able to work	Never married	Liberal	Fair	Yes	Medicaid		Unsure/Don't know	Covered	Not covered	Unsure/Don't know	Unsure/Don't know	Covered	Covered	Covered	Covered	Unsure/Don't know	Covered	Unsure/Don't know	Covered	Not covered	Unsure/Don't know	Unsure/Don't know	Unsure/Don't know	SHOULD be covered	SHOULD be covered	SHOULD be covered	SHOULD be covered	SHOULD be covered	SHOULD be covered	SHOULD be covered	SHOULD be covered	SHOULD be covered	SHOULD be covered	SHOULD be covered	SHOULD be covered	SHOULD be covered	SHOULD be covered	SHOULD be covered	SHOULD be covered	SHOULD be covered	Male	45 - 59	1 year of college
White / Caucasian	Employed, working 1-39 hours per week	Married	Slightly Conservative	Good	Yes	A plan you purchased yourself from either an insurance company or a state or federal marketplace		Covered	Covered	Not covered	Covered	Covered	Covered	Not covered	Not covered	Covered	Not covered	Covered	Not covered	Not covered	Covered	Covered	Not covered	Covered	SHOULD be covered	SHOULD be covered	SHOULD NOT be covered	SHOULD be covered	SHOULD be covered	SHOULD be covered	SHOULD NOT be covered	SHOULD NOT be covered	SHOULD be covered	SHOULD NOT be covered	SHOULD be covered	SHOULD NOT be covered	SHOULD be covered	SHOULD be covered	SHOULD be covered	SHOULD be covered	SHOULD be covered	Male	45 - 59	Graduated from college
Asian / Pacific Islander	Disabled, not able to work	Never married	Moderate, middle of the road	Poor	Yes	Other (please specify):	Plan Through Parent	Unsure/Don't know	Unsure/Don't know	Unsure/Don't know	Unsure/Don't know	Unsure/Don't know	Unsure/Don't know	Unsure/Don't know	Unsure/Don't know	Unsure/Don't know	Unsure/Don't know	Unsure/Don't know	Unsure/Don't know	Unsure/Don't know	Unsure/Don't know	Unsure/Don't know	Unsure/Don't know	Unsure/Don't know	SHOULD be covered	SHOULD be covered	SHOULD be covered	Unsure/Don't know	SHOULD be covered	SHOULD be covered	SHOULD be covered	SHOULD NOT be covered	SHOULD be covered	SHOULD NOT be covered	SHOULD NOT be covered	SHOULD be covered	Unsure/Don't know	SHOULD be covered	SHOULD NOT be covered	SHOULD be covered	SHOULD NOT be covered	Male	18 - 29	Graduated from college
Black or African American	Retired	Married	Slightly Conservative	Good	Yes	A plan through your employer		Unsure/Don't know	Unsure/Don't know	Unsure/Don't know	Unsure/Don't know	Unsure/Don't know	Unsure/Don't know	Unsure/Don't know	Unsure/Don't know	Unsure/Don't know	Unsure/Don't know	Unsure/Don't know	Unsure/Don't know	Unsure/Don't know	Unsure/Don't know	Unsure/Don't know	Unsure/Don't know	Unsure/Don't know	SHOULD be covered	SHOULD be covered	SHOULD be covered	SHOULD be covered	SHOULD be covered	SHOULD be covered	SHOULD be covered	SHOULD be covered	SHOULD be covered	SHOULD be covered	SHOULD NOT be covered	SHOULD NOT be covered	SHOULD NOT be covered	SHOULD NOT be covered	SHOULD be covered	SHOULD be covered	SHOULD NOT be covered	Male	45 - 59	Graduated from college
White / Caucasian	Employed, working 40 or more hours per week	Never married	Extremely Conservative	Excellent	Yes	A plan through your employer		Not covered	Not covered	Not covered	Not covered	Not covered	Not covered	Covered	Not covered	Not covered	Not covered	Covered	Not covered	Covered	Covered	Not covered	Covered	Covered	SHOULD be covered	SHOULD be covered	SHOULD be covered	SHOULD be covered	SHOULD be covered	SHOULD be covered	SHOULD be covered	SHOULD be covered	SHOULD be covered	SHOULD be covered	SHOULD be covered	SHOULD be covered	SHOULD be covered	SHOULD be covered	SHOULD be covered	SHOULD be covered	SHOULD be covered	Male	18 - 29	Graduated from high school
White / Caucasian	Disabled, not able to work	Divorced	Extremely Liberal	Poor	Yes	Medicare		Unsure/Don't know	Covered	Unsure/Don't know	Covered	Covered	Covered	Unsure/Don't know	Unsure/Don't know	Unsure/Don't know	Unsure/Don't know	Covered	Unsure/Don't know	Covered	Covered	Covered	Unsure/Don't know	Unsure/Don't know	SHOULD be covered	SHOULD be covered	SHOULD NOT be covered	SHOULD be covered	SHOULD be covered	SHOULD be covered	SHOULD NOT be covered	Unsure/Don't know	Unsure/Don't know	SHOULD NOT be covered	SHOULD be covered	SHOULD NOT be covered	SHOULD be covered	SHOULD be covered	SHOULD be covered	SHOULD NOT be covered	SHOULD be covered	Male	45 - 59	2 years of college
White / Caucasian	Employed, working 40 or more hours per week	Never married	Moderate, middle of the road	Excellent	Yes	A plan you purchased yourself from either an insurance company or a state or federal marketplace		Covered	Covered	Covered	Covered	Covered	Covered	Not covered	Not covered	Covered	Covered	Covered	Not covered	Not covered	Not covered	Covered	Covered	Covered	SHOULD be covered	SHOULD be covered	SHOULD be covered	SHOULD be covered	SHOULD be covered	SHOULD be covered	SHOULD be covered	SHOULD be covered	SHOULD be covered	SHOULD be covered	SHOULD be covered	SHOULD be covered	SHOULD be covered	SHOULD be covered	SHOULD be covered	SHOULD be covered	SHOULD be covered	Male	30 - 44	Graduated from college
White / Caucasian	Employed, working 1-39 hours per week	Never married	Conservative	Very good	No			Not covered	Not covered	Not covered	Not covered	Not covered	Not covered	Not covered	Not covered	Not covered	Not covered	Not covered	Not covered	Not covered	Not covered	Not covered	Not covered	Not covered	SHOULD be covered	SHOULD be covered	SHOULD NOT be covered	SHOULD NOT be covered	SHOULD NOT be covered	SHOULD be covered	SHOULD NOT be covered	SHOULD NOT be covered	SHOULD NOT be covered	SHOULD be covered	SHOULD be covered	SHOULD be covered	SHOULD NOT be covered	SHOULD be covered	SHOULD be covered	SHOULD NOT be covered	SHOULD be covered	Male	18 - 29	Some graduate school
Black or African American	Not employed, looking for work	Never married	Slightly Conservative	Good	No			Unsure/Don't know	Unsure/Don't know	Unsure/Don't know	Unsure/Don't know	Unsure/Don't know	Unsure/Don't know	Unsure/Don't know	Unsure/Don't know	Unsure/Don't know	Unsure/Don't know	Unsure/Don't know	Unsure/Don't know	Unsure/Don't know	Unsure/Don't know	Unsure/Don't know	Unsure/Don't know	Unsure/Don't know	Unsure/Don't know	Unsure/Don't know	Unsure/Don't know	Unsure/Don't know	Unsure/Don't know	Unsure/Don't know	Unsure/Don't know	Unsure/Don't know	Unsure/Don't know	Unsure/Don't know	Unsure/Don't know	Unsure/Don't know	Unsure/Don't know	Unsure/Don't know	Unsure/Don't know	Unsure/Don't know	Unsure/Don't know	Female	18 - 29	Graduated from high school
Hispanic American	Employed, working 40 or more hours per week	Married	Conservative	Excellent	Yes	A plan through your spouse's employer		Not covered	Covered	Not covered	Not covered	Not covered	Not covered	Not covered	Not covered	Not covered	Not covered	Covered	Not covered	Not covered	Not covered	Not covered	Not covered	Covered	SHOULD NOT be covered	SHOULD be covered	SHOULD NOT be covered	SHOULD be covered	SHOULD be covered	SHOULD be covered	SHOULD be covered	SHOULD be covered	SHOULD be covered	SHOULD be covered	SHOULD be covered	SHOULD NOT be covered	SHOULD NOT be covered	SHOULD be covered	SHOULD be covered	SHOULD be covered	SHOULD be covered	Female	18 - 29	2 years of college
Black or African American	Not employed, looking for work	Never married	Liberal	Very good	Yes	Other (please specify):	Parent's employer	Unsure/Don't know	Unsure/Don't know	Unsure/Don't know	Unsure/Don't know	Unsure/Don't know	Unsure/Don't know	Unsure/Don't know	Unsure/Don't know	Covered	Not covered	Unsure/Don't know	Unsure/Don't know	Covered	Not covered	Unsure/Don't know	Unsure/Don't know	Unsure/Don't know	SHOULD be covered	SHOULD be covered	SHOULD be covered	SHOULD be covered	SHOULD be covered	SHOULD be covered	SHOULD be covered	SHOULD be covered	SHOULD be covered	Unsure/Don't know	SHOULD NOT be covered	SHOULD NOT be covered	SHOULD be covered	SHOULD be covered	SHOULD be covered	Unsure/Don't know	Unsure/Don't know	Female	18 - 29	3 years of college
Hispanic American	Employed, working 1-39 hours per week	Never married	Moderate, middle of the road	Very good	No			Covered	Covered	Covered	Covered	Covered	Covered	Unsure/Don't know	Unsure/Don't know	Covered	Covered	Covered	Unsure/Don't know	Unsure/Don't know	Covered	Covered	Covered	Unsure/Don't know	SHOULD be covered	SHOULD be covered	SHOULD be covered	SHOULD be covered	SHOULD be covered	SHOULD be covered	SHOULD be covered	Unsure/Don't know	SHOULD be covered	SHOULD be covered	SHOULD be covered	SHOULD be covered	Unsure/Don't know	SHOULD be covered	SHOULD be covered	SHOULD be covered	SHOULD be covered	Male	30 - 44	3 years of college
White / Caucasian	Employed, working 1-39 hours per week	Never married	Slightly Conservative	Very good	Yes	A plan through your employer		Unsure/Don't know	Unsure/Don't know	Unsure/Don't know	Unsure/Don't know	Unsure/Don't know	Unsure/Don't know	Unsure/Don't know	Unsure/Don't know	Unsure/Don't know	Unsure/Don't know	Unsure/Don't know	Unsure/Don't know	Unsure/Don't know	Unsure/Don't know	Unsure/Don't know	Unsure/Don't know	Unsure/Don't know	Unsure/Don't know	Unsure/Don't know	Unsure/Don't know	Unsure/Don't know	Unsure/Don't know	Unsure/Don't know	Unsure/Don't know	Unsure/Don't know	Unsure/Don't know	Unsure/Don't know	Unsure/Don't know	Unsure/Don't know	Unsure/Don't know	Unsure/Don't know	Unsure/Don't know	Unsure/Don't know	Unsure/Don't know	Female	18 - 29	1 year of college
White / Caucasian	Not employed, looking for work	Never married	Liberal	Good	No			Covered	Covered	Not covered	Covered	Unsure/Don't know	Unsure/Don't know	Not covered	Not covered	Not covered	Unsure/Don't know	Covered	Not covered	Unsure/Don't know	Covered	Covered	Unsure/Don't know	Covered	SHOULD be covered	SHOULD be covered	Unsure/Don't know	SHOULD be covered	Unsure/Don't know	SHOULD be covered	SHOULD NOT be covered	SHOULD NOT be covered	SHOULD be covered	SHOULD be covered	SHOULD be covered	Unsure/Don't know	Unsure/Don't know	SHOULD be covered	SHOULD be covered	Unsure/Don't know	SHOULD be covered	Female	18 - 29	11th grade
White / Caucasian	Employed, working 40 or more hours per week	Never married	Moderate, middle of the road	Good	No			Covered	Covered	Unsure/Don't know	Covered	Covered	Unsure/Don't know	Not covered	Not covered	Covered	Unsure/Don't know	Covered	Not covered	Covered	Covered	Covered	Unsure/Don't know	Covered	SHOULD be covered	SHOULD be covered	SHOULD be covered	SHOULD be covered	SHOULD be covered	SHOULD be covered	SHOULD be covered	SHOULD be covered	SHOULD be covered	SHOULD be covered	SHOULD be covered	SHOULD be covered	SHOULD be covered	SHOULD be covered	SHOULD be covered	SHOULD be covered	SHOULD be covered	Male	30 - 44	2 years of college
Hispanic American	Employed, working 40 or more hours per week	Married	Conservative	Very good	Yes	A plan through your employer		Unsure/Don't know	Covered	Unsure/Don't know	Unsure/Don't know	Covered	Unsure/Don't know	Not covered	Not covered	Unsure/Don't know	Unsure/Don't know	Unsure/Don't know	Unsure/Don't know	Unsure/Don't know	Covered	Unsure/Don't know	Unsure/Don't know	Unsure/Don't know	SHOULD be covered	SHOULD be covered	Unsure/Don't know	SHOULD be covered	SHOULD be covered	Unsure/Don't know	SHOULD NOT be covered	SHOULD NOT be covered	Unsure/Don't know	Unsure/Don't know	Unsure/Don't know	SHOULD NOT be covered	Unsure/Don't know	SHOULD be covered	SHOULD be covered	Unsure/Don't know	SHOULD be covered	Male	30 - 44	Completed graduate school
White / Caucasian	Employed, working 40 or more hours per week	Married	Conservative	Excellent	Yes	A plan through your employer		Covered	Covered	Unsure/Don't know	Covered	Covered	Covered	Unsure/Don't know	Not covered	Covered	Unsure/Don't know	Covered	Not covered	Covered	Covered	Covered	Unsure/Don't know	Covered	SHOULD be covered	SHOULD be covered	SHOULD NOT be covered	SHOULD be covered	SHOULD be covered	SHOULD be covered	SHOULD NOT be covered	SHOULD NOT be covered	SHOULD be covered	SHOULD be covered	SHOULD be covered	SHOULD NOT be covered	SHOULD be covered	SHOULD be covered	SHOULD be covered	SHOULD NOT be covered	SHOULD be covered	Male	30 - 44	Graduated from college
White / Caucasian	Employed, working 1-39 hours per week	Married	Extremely Conservative	Excellent	Yes	A plan through your employer		Covered	Covered	Covered	Covered	Covered	Covered	Covered	Covered	Covered	Covered	Covered	Covered	Covered	Covered	Covered	Covered	Covered	SHOULD be covered	SHOULD be covered	SHOULD be covered	SHOULD be covered	SHOULD be covered	SHOULD be covered	SHOULD be covered	SHOULD be covered	SHOULD be covered	SHOULD be covered	SHOULD be covered	SHOULD be covered	SHOULD be covered	SHOULD be covered	SHOULD be covered	SHOULD be covered	SHOULD be covered	Male	30 - 44	Graduated from college
White / Caucasian	Retired	Never married	Moderate, middle of the road	Poor	No			Not covered	Not covered	Not covered	Not covered	Not covered	Not covered	Not covered	Not covered	Not covered	Not covered	Not covered	Not covered	Not covered	Not covered	Not covered	Not covered	Not covered	Unsure/Don't know	Unsure/Don't know	Unsure/Don't know	Unsure/Don't know	Unsure/Don't know	Unsure/Don't know	Unsure/Don't know	Unsure/Don't know	Unsure/Don't know	Unsure/Don't know	Unsure/Don't know	Unsure/Don't know	Unsure/Don't know	Unsure/Don't know	Unsure/Don't know	Unsure/Don't know	Unsure/Don't know	Male	30 - 44	2 years of college
White / Caucasian	Employed, working 40 or more hours per week	Divorced	Moderate, middle of the road	Very good	Yes	A plan through your employer		Not covered	Not covered	Not covered	Not covered	Not covered	Not covered	Not covered	Not covered	Not covered	Not covered	Covered	Not covered	Covered	Covered	Not covered	Not covered	Not covered	SHOULD be covered	SHOULD be covered	SHOULD NOT be covered	SHOULD NOT be covered	SHOULD be covered	SHOULD NOT be covered	SHOULD NOT be covered	SHOULD NOT be covered	SHOULD be covered	SHOULD NOT be covered	SHOULD be covered	SHOULD NOT be covered	SHOULD NOT be covered	SHOULD be covered	SHOULD NOT be covered	SHOULD NOT be covered	SHOULD be covered	Male	30 - 44	Graduated from high school
White / Caucasian	Employed, working 1-39 hours per week	Married	Conservative	Very good	Yes	A plan through your employer		Not covered	Not covered	Not covered	Not covered	Not covered	Covered	Not covered	Unsure/Don't know	Covered	Not covered	Not covered	Not covered	Not covered	Covered	Not covered	Not covered	Covered	SHOULD be covered	SHOULD be covered	SHOULD be covered	SHOULD be covered	SHOULD be covered	SHOULD be covered	SHOULD be covered	SHOULD be covered	SHOULD be covered	SHOULD be covered	SHOULD be covered	SHOULD be covered	SHOULD be covered	SHOULD be covered	SHOULD be covered	SHOULD be covered	SHOULD be covered	Male	45 - 59	Graduated from high school
Black or African American	Employed, working 1-39 hours per week	Never married	Conservative	Very good	Yes	A plan through your employer		Unsure/Don't know	Covered	Unsure/Don't know	Unsure/Don't know	Unsure/Don't know	Not covered	Not covered	Covered	Not covered	Unsure/Don't know	Covered	Covered	Covered	Not covered	Not covered	Unsure/Don't know	Unsure/Don't know	SHOULD be covered	SHOULD be covered	SHOULD NOT be covered	SHOULD be covered	SHOULD be covered	SHOULD be covered	SHOULD be covered	SHOULD NOT be covered	SHOULD be covered	SHOULD be covered	SHOULD NOT be covered	SHOULD NOT be covered	SHOULD be covered	SHOULD be covered	SHOULD NOT be covered	SHOULD be covered	SHOULD NOT be covered	Male	18 - 29	2 years of college
White / Caucasian	Disabled, not able to work	Never married	Moderate, middle of the road	Fair	Yes	Medicaid		Unsure/Don't know	Covered	Covered	Covered	Unsure/Don't know	Covered	Not covered	Not covered	Unsure/Don't know	Not covered	Covered	Not covered	Unsure/Don't know	Covered	Covered	Not covered	Covered	SHOULD be covered	SHOULD be covered	SHOULD be covered	SHOULD be covered	SHOULD be covered	SHOULD be covered	SHOULD be covered	SHOULD be covered	SHOULD be covered	SHOULD be covered	SHOULD be covered	SHOULD be covered	SHOULD be covered	SHOULD be covered	SHOULD be covered	SHOULD be covered	SHOULD be covered	Female	18 - 29	Graduated from high school
White / Caucasian	Not employed, looking for work	Never married	Slightly Conservative	Very good	Yes	A plan you purchased yourself from either an insurance company or a state or federal marketplace		Not covered	Not covered	Covered	Covered	Not covered	Not covered	Covered	Not covered	Not covered	Not covered	Not covered	Covered	Covered	Covered	Not covered	Not covered	Covered	SHOULD be covered	SHOULD NOT be covered	SHOULD NOT be covered	Unsure/Don't know	SHOULD NOT be covered	SHOULD be covered	Unsure/Don't know	Unsure/Don't know	SHOULD NOT be covered	Unsure/Don't know	SHOULD NOT be covered	SHOULD NOT be covered	Unsure/Don't know	SHOULD be covered	SHOULD NOT be covered	SHOULD NOT be covered	SHOULD be covered	Male	18 - 29	Graduated from college
Black or African American	Not employed, looking for work	Never married	Moderate, middle of the road	Very good	Unsure/Don't know			Not covered	Not covered	Not covered	Not covered	Not covered	Not covered	Not covered	Not covered	Not covered	Not covered	Covered	Not covered	Not covered	Covered	Not covered	Not covered	Not covered	SHOULD be covered	SHOULD be covered	SHOULD NOT be covered	SHOULD be covered	SHOULD be covered	SHOULD be covered	SHOULD NOT be covered	SHOULD be covered	SHOULD be covered	SHOULD be covered	SHOULD be covered	SHOULD be covered	SHOULD be covered	SHOULD be covered	SHOULD be covered	SHOULD be covered	SHOULD be covered	Male	18 - 29	Graduated from high school
White / Caucasian	Employed, working 40 or more hours per week	Married	Extremely Conservative	Very good	Yes	A plan through your employer		Covered	Covered	Covered	Covered	Covered	Covered	Covered	Covered	Covered	Covered	Covered	Covered	Covered	Covered	Covered	Covered	Covered	SHOULD be covered	SHOULD be covered	SHOULD be covered	SHOULD be covered	SHOULD be covered	SHOULD be covered	SHOULD be covered	SHOULD be covered	SHOULD be covered	SHOULD be covered	SHOULD be covered	SHOULD be covered	SHOULD be covered	SHOULD be covered	SHOULD be covered	SHOULD be covered	SHOULD be covered	Male	18 - 29	Graduated from college
American Indian or Alaskan Native	Employed, working 1-39 hours per week	Never married	Moderate, middle of the road	Very good	Yes	A plan through your employer		Covered	Covered	Not covered	Covered	Covered	Covered	Covered	Covered	Covered	Covered	Not covered	Covered	Covered	Covered	Covered	Covered	Not covered	SHOULD be covered	SHOULD be covered	SHOULD be covered	SHOULD be covered	SHOULD be covered	SHOULD be covered	SHOULD be covered	SHOULD be covered	SHOULD be covered	SHOULD be covered	SHOULD be covered	SHOULD be covered	SHOULD be covered	SHOULD be covered	SHOULD be covered	SHOULD be covered	SHOULD be covered	Male	18 - 29	2 years of college
White / Caucasian	Retired	Never married	Slightly Liberal	Good	Yes	Medicaid		Covered	Covered	Unsure/Don't know	Covered	Covered	Unsure/Don't know	Unsure/Don't know	Covered	Covered	Unsure/Don't know	Covered	Unsure/Don't know	Unsure/Don't know	Unsure/Don't know	Unsure/Don't know	Unsure/Don't know	Unsure/Don't know	SHOULD be covered	SHOULD be covered	SHOULD be covered	SHOULD be covered	SHOULD be covered	SHOULD be covered	SHOULD be covered	SHOULD be covered	SHOULD be covered	Unsure/Don't know	SHOULD be covered	Unsure/Don't know	SHOULD be covered	SHOULD be covered	SHOULD be covered	SHOULD be covered	SHOULD be covered	Male	45 - 59	3 years of college
White / Caucasian	Employed, working 40 or more hours per week	Married	Moderate, middle of the road	Excellent	Yes	A plan you purchased yourself from either an insurance company or a state or federal marketplace		Not covered	Covered	Covered	Covered	Covered	Covered	Covered	Covered	Not covered	Not covered	Covered	Not covered	Covered	Not covered	Not covered	Not covered	Not covered	SHOULD NOT be covered	SHOULD be covered	SHOULD NOT be covered	SHOULD NOT be covered	SHOULD be covered	SHOULD be covered	SHOULD be covered	SHOULD be covered	SHOULD be covered	SHOULD NOT be covered	SHOULD NOT be covered	SHOULD NOT be covered	SHOULD be covered	SHOULD be covered	SHOULD be covered	SHOULD be covered	SHOULD NOT be covered	Male	45 - 59	Some graduate school
White / Caucasian	Employed, working 1-39 hours per week	Divorced	Liberal	Good	Yes	A plan you purchased yourself from either an insurance company or a state or federal marketplace		Covered	Covered	Unsure/Don't know	Unsure/Don't know	Covered	Unsure/Don't know	Unsure/Don't know	Unsure/Don't know	Unsure/Don't know	Unsure/Don't know	Unsure/Don't know	Unsure/Don't know	Unsure/Don't know	Unsure/Don't know	Unsure/Don't know	Unsure/Don't know	Unsure/Don't know	SHOULD be covered	SHOULD be covered	SHOULD be covered	SHOULD be covered	SHOULD be covered	SHOULD be covered	SHOULD be covered	SHOULD be covered	SHOULD be covered	SHOULD be covered	SHOULD be covered	SHOULD be covered	SHOULD be covered	SHOULD be covered	SHOULD be covered	SHOULD be covered	SHOULD be covered	Male	45 - 59	Graduated from college
White / Caucasian	Not employed, looking for work	Married	Moderate, middle of the road	Good	Yes	Medicaid		Covered	Covered	Unsure/Don't know	Covered	Covered	Unsure/Don't know	Not covered	Not covered	Unsure/Don't know	Not covered	Unsure/Don't know	Unsure/Don't know	Covered	Unsure/Don't know	Not covered	Not covered	Unsure/Don't know	SHOULD be covered	SHOULD be covered	SHOULD NOT be covered	SHOULD be covered	SHOULD be covered	SHOULD be covered	SHOULD NOT be covered	SHOULD NOT be covered	SHOULD be covered	SHOULD NOT be covered	SHOULD be covered	SHOULD NOT be covered	SHOULD be covered	SHOULD be covered	SHOULD be covered	SHOULD be covered	SHOULD be covered	Female	18 - 29	Graduated from high school
White / Caucasian	Employed, working 40 or more hours per week	Divorced	Moderate, middle of the road	Good	Yes	A plan through your employer		Unsure/Don't know	Unsure/Don't know	Unsure/Don't know	Unsure/Don't know	Unsure/Don't know	Unsure/Don't know	Unsure/Don't know	Unsure/Don't know	Unsure/Don't know	Unsure/Don't know	Unsure/Don't know	Unsure/Don't know	Unsure/Don't know	Unsure/Don't know	Unsure/Don't know	Unsure/Don't know	Unsure/Don't know	SHOULD be covered	SHOULD be covered	SHOULD be covered	SHOULD be covered	SHOULD be covered	SHOULD be covered	SHOULD NOT be covered	SHOULD be covered	SHOULD be covered	SHOULD be covered	SHOULD be covered	SHOULD NOT be covered	SHOULD be covered	SHOULD be covered	SHOULD be covered	SHOULD be covered	SHOULD be covered	Male	30 - 44	Completed graduate school
White / Caucasian	Employed, working 1-39 hours per week	Never married	Slightly Liberal	Very good	Yes	A plan through your employer		Unsure/Don't know	Unsure/Don't know	Unsure/Don't know	Unsure/Don't know	Unsure/Don't know	Unsure/Don't know	Unsure/Don't know	Unsure/Don't know	Unsure/Don't know	Unsure/Don't know	Covered	Not covered	Unsure/Don't know	Covered	Covered	Unsure/Don't know	Covered	SHOULD be covered	SHOULD be covered	SHOULD be covered	SHOULD be covered	SHOULD be covered	SHOULD be covered	SHOULD be covered	SHOULD be covered	SHOULD NOT be covered	SHOULD be covered	SHOULD be covered	SHOULD NOT be covered	SHOULD be covered	SHOULD be covered	SHOULD be covered	SHOULD be covered	SHOULD be covered	Female	18 - 29	Graduated from high school
White / Caucasian	Employed, working 1-39 hours per week	Never married	Liberal	Excellent	Yes	A plan through your employer		Covered	Covered	Covered	Covered	Covered	Covered	Not covered	Not covered	Covered	Covered	Covered	Not covered	Covered	Covered	Covered	Not covered	Not covered	SHOULD be covered	SHOULD be covered	SHOULD be covered	SHOULD be covered	SHOULD be covered	SHOULD be covered	SHOULD NOT be covered	SHOULD NOT be covered	SHOULD be covered	SHOULD NOT be covered	SHOULD be covered	SHOULD NOT be covered	SHOULD be covered	SHOULD be covered	SHOULD be covered	SHOULD NOT be covered	SHOULD NOT be covered	Female	18 - 29	2 years of college
White / Caucasian	Employed, working 40 or more hours per week	Married	Moderate, middle of the road	Good	Yes	A plan through your employer		Not covered	Not covered	Not covered	Not covered	Not covered	Not covered	Not covered	Not covered	Not covered	Not covered	Covered	Not covered	Not covered	Not covered	Not covered	Not covered	Not covered	SHOULD be covered	SHOULD be covered	SHOULD be covered	SHOULD be covered	SHOULD be covered	SHOULD be covered	SHOULD be covered	SHOULD be covered	SHOULD NOT be covered	SHOULD be covered	SHOULD be covered	SHOULD be covered	SHOULD be covered	SHOULD be covered	SHOULD be covered	SHOULD be covered	SHOULD be covered	Male	30 - 44	Graduated from college
White / Caucasian	Disabled, not able to work	Never married	Slightly Conservative	Good	Yes	Other (please specify):	medical-blue cross and bluesheild of Ca from my mothers employer	Covered	Covered	Unsure/Don't know	Unsure/Don't know	Not covered	Covered	Not covered	Covered	Covered	Covered	Unsure/Don't know	Not covered	Unsure/Don't know	Not covered	Covered	Unsure/Don't know	Not covered	SHOULD be covered	SHOULD be covered	SHOULD be covered	SHOULD be covered	SHOULD NOT be covered	SHOULD be covered	SHOULD NOT be covered	SHOULD be covered	Unsure/Don't know	SHOULD be covered	Unsure/Don't know	SHOULD be covered	SHOULD be covered	Unsure/Don't know	SHOULD be covered	SHOULD NOT be covered	SHOULD be covered	Male	45 - 59	11th grade
White / Caucasian	Employed, working 40 or more hours per week	Married	Moderate, middle of the road	Very good	Yes	A plan through your employer		Unsure/Don't know	Unsure/Don't know	Unsure/Don't know	Unsure/Don't know	Unsure/Don't know	Unsure/Don't know	Unsure/Don't know	Unsure/Don't know	Unsure/Don't know	Unsure/Don't know	Unsure/Don't know	Unsure/Don't know	Unsure/Don't know	Unsure/Don't know	Unsure/Don't know	Unsure/Don't know	Unsure/Don't know	SHOULD be covered	SHOULD be covered	SHOULD be covered	SHOULD be covered	SHOULD be covered	Unsure/Don't know	SHOULD be covered	SHOULD be covered	SHOULD be covered	SHOULD be covered	SHOULD be covered	Unsure/Don't know	SHOULD be covered	SHOULD NOT be covered	Unsure/Don't know	Unsure/Don't know	SHOULD NOT be covered	Male	45 - 59	2 years of college
White / Caucasian	Employed, working 40 or more hours per week	Never married	Conservative	Very good	No			Unsure/Don't know	Unsure/Don't know	Unsure/Don't know	Unsure/Don't know	Unsure/Don't know	Unsure/Don't know	Unsure/Don't know	Unsure/Don't know	Unsure/Don't know	Unsure/Don't know	Unsure/Don't know	Unsure/Don't know	Unsure/Don't know	Unsure/Don't know	Unsure/Don't know	Unsure/Don't know	Unsure/Don't know	Unsure/Don't know	Unsure/Don't know	Unsure/Don't know	Unsure/Don't know	Unsure/Don't know	Unsure/Don't know	Unsure/Don't know	Unsure/Don't know	Unsure/Don't know	Unsure/Don't know	Unsure/Don't know	Unsure/Don't know	Unsure/Don't know	Unsure/Don't know	Unsure/Don't know	Unsure/Don't know	Unsure/Don't know	Male	30 - 44	Graduated from high school
Black or African American	Employed, working 40 or more hours per week	Married	Moderate, middle of the road	Very good	Yes	A plan through your employer		Covered	Covered	Covered	Covered	Covered	Covered	Unsure/Don't know	Unsure/Don't know	Covered	Covered	Covered	Covered	Covered	Covered	Covered	Covered	Covered	SHOULD be covered	SHOULD be covered	SHOULD be covered	SHOULD be covered	SHOULD be covered	SHOULD be covered	SHOULD be covered	SHOULD NOT be covered	SHOULD be covered	SHOULD be covered	SHOULD be covered	SHOULD be covered	SHOULD be covered	SHOULD be covered	SHOULD be covered	SHOULD be covered	SHOULD be covered	Male	30 - 44	Completed graduate school
White / Caucasian	Employed, working 40 or more hours per week	Married	Slightly Conservative	Good	Yes	A plan through your employer		Covered	Covered	Not covered	Covered	Covered	Not covered	Not covered	Not covered	Not covered	Not covered	Covered	Not covered	Covered	Covered	Covered	Not covered	Covered	SHOULD be covered	SHOULD be covered	SHOULD be covered	SHOULD be covered	SHOULD be covered	SHOULD be covered	SHOULD be covered	SHOULD NOT be covered	SHOULD be covered	SHOULD be covered	SHOULD be covered	SHOULD be covered	SHOULD be covered	SHOULD be covered	SHOULD be covered	SHOULD be covered	SHOULD be covered	Male	30 - 44	Completed graduate school
White / Caucasian	Employed, working 1-39 hours per week	Never married	Slightly Liberal	Very good	Yes	Other (please specify):	A plan through a parent	Not covered	Not covered	Not covered	Not covered	Not covered	Not covered	Not covered	Not covered	Not covered	Not covered	Covered	Not covered	Not covered	Covered	Not covered	Not covered	Not covered	Unsure/Don't know	SHOULD be covered	Unsure/Don't know	Unsure/Don't know	SHOULD be covered	SHOULD be covered	Unsure/Don't know	Unsure/Don't know	Unsure/Don't know	SHOULD be covered	Unsure/Don't know	Unsure/Don't know	Unsure/Don't know	SHOULD be covered	SHOULD be covered	Unsure/Don't know	Unsure/Don't know	Female	18 - 29	1 year of college
White / Caucasian	Employed, working 1-39 hours per week	Married	Extremely Conservative	Excellent	Yes	A plan through your employer		Covered	Covered	Covered	Covered	Covered	Covered	Covered	Covered	Covered	Covered	Covered	Covered	Covered	Covered	Covered	Covered	Covered	SHOULD be covered	SHOULD be covered	SHOULD be covered	SHOULD be covered	SHOULD be covered	SHOULD be covered	SHOULD be covered	SHOULD be covered	SHOULD be covered	SHOULD be covered	SHOULD be covered	SHOULD be covered	SHOULD be covered	SHOULD be covered	SHOULD be covered	SHOULD be covered	SHOULD be covered	Male	30 - 44	Graduated from college
Hispanic American	Employed, working 1-39 hours per week	Married	Conservative	Very good	Yes	A plan through your employer		Not covered	Covered	Not covered	Covered	Not covered	Not covered	Not covered	Covered	Covered	Not covered	Covered	Not covered	Not covered	Covered	Covered	Covered	Covered	SHOULD NOT be covered	SHOULD be covered	SHOULD NOT be covered	SHOULD NOT be covered	SHOULD NOT be covered	SHOULD be covered	SHOULD NOT be covered	SHOULD NOT be covered	SHOULD NOT be covered	SHOULD be covered	SHOULD be covered	SHOULD NOT be covered	SHOULD NOT be covered	SHOULD be covered	SHOULD NOT be covered	SHOULD be covered	SHOULD be covered	Male	30 - 44	Graduated from college
White / Caucasian	Employed, working 40 or more hours per week	Never married	Moderate, middle of the road	Very good	Yes	A plan you purchased yourself from either an insurance company or a state or federal marketplace		Not covered	Covered	Covered	Covered	Covered	Covered	Not covered	Not covered	Not covered	Not covered	Covered	Not covered	Covered	Covered	Covered	Not covered	Covered	SHOULD be covered	SHOULD be covered	SHOULD NOT be covered	SHOULD be covered	SHOULD be covered	SHOULD be covered	SHOULD be covered	SHOULD be covered	SHOULD NOT be covered	SHOULD be covered	SHOULD be covered	SHOULD NOT be covered	SHOULD be covered	SHOULD be covered	SHOULD be covered	SHOULD be covered	SHOULD be covered	Male	30 - 44	Graduated from college
White / Caucasian	Employed, working 40 or more hours per week	Never married	Extremely Conservative	Excellent	Yes	Medicare		Covered	Covered	Covered	Covered	Covered	Covered	Covered	Not covered	Covered	Covered	Covered	Covered	Covered	Not covered	Covered	Covered	Covered	SHOULD be covered	SHOULD be covered	SHOULD be covered	SHOULD be covered	SHOULD be covered	SHOULD be covered	SHOULD be covered	SHOULD be covered	SHOULD be covered	SHOULD be covered	SHOULD be covered	SHOULD be covered	SHOULD be covered	SHOULD be covered	SHOULD be covered	SHOULD be covered	SHOULD be covered	Male	30 - 44	2 years of college
White / Caucasian	Employed, working 1-39 hours per week	Never married	Moderate, middle of the road	Fair	Yes	Other (please specify):	parents	Unsure/Don't know	Unsure/Don't know	Unsure/Don't know	Unsure/Don't know	Unsure/Don't know	Unsure/Don't know	Unsure/Don't know	Unsure/Don't know	Unsure/Don't know	Unsure/Don't know	Unsure/Don't know	Unsure/Don't know	Unsure/Don't know	Unsure/Don't know	Unsure/Don't know	Unsure/Don't know	Unsure/Don't know	Unsure/Don't know	Unsure/Don't know	Unsure/Don't know	Unsure/Don't know	Unsure/Don't know	Unsure/Don't know	Unsure/Don't know	Unsure/Don't know	Unsure/Don't know	Unsure/Don't know	Unsure/Don't know	Unsure/Don't know	Unsure/Don't know	Unsure/Don't know	Unsure/Don't know	Unsure/Don't know	Unsure/Don't know	Female	18 - 29	Graduated from high school
White / Caucasian	Employed, working 40 or more hours per week	Never married	Moderate, middle of the road	Good	Yes	Other (please specify):	Ucare	Covered	Covered	Unsure/Don't know	Covered	Covered	Covered	Unsure/Don't know	Not covered	Covered	Unsure/Don't know	Covered	Unsure/Don't know	Covered	Covered	Covered	Covered	Covered	SHOULD be covered	SHOULD be covered	SHOULD be covered	SHOULD be covered	SHOULD be covered	SHOULD be covered	SHOULD be covered	SHOULD be covered	SHOULD be covered	SHOULD be covered	SHOULD be covered	SHOULD be covered	SHOULD be covered	SHOULD be covered	SHOULD be covered	SHOULD be covered	SHOULD be covered	Female	18 - 29	Graduated from high school
White / Caucasian	Employed, working 40 or more hours per week	Divorced	Slightly Conservative	Very good	No			Not covered	Not covered	Not covered	Not covered	Not covered	Not covered	Not covered	Not covered	Not covered	Not covered	Covered	Not covered	Covered	Not covered	Not covered	Not covered	Not covered	SHOULD NOT be covered	SHOULD be covered	SHOULD NOT be covered	SHOULD NOT be covered	SHOULD NOT be covered	SHOULD NOT be covered	SHOULD NOT be covered	SHOULD NOT be covered	SHOULD NOT be covered	SHOULD NOT be covered	SHOULD be covered	SHOULD NOT be covered	SHOULD be covered	SHOULD NOT be covered	SHOULD NOT be covered	SHOULD NOT be covered	SHOULD NOT be covered	Male	45 - 59	3 years of college
White / Caucasian	Not employed, NOT looking for work	Never married	Conservative	Very good	Yes	Other (please specify):	A plan through my parent's employers	Covered	Covered	Covered	Covered	Covered	Covered	Unsure/Don't know	Covered	Covered	Unsure/Don't know	Covered	Unsure/Don't know	Covered	Covered	Covered	Covered	Covered	SHOULD be covered	SHOULD be covered	SHOULD be covered	SHOULD be covered	SHOULD be covered	SHOULD be covered	SHOULD be covered	SHOULD be covered	SHOULD be covered	SHOULD be covered	SHOULD be covered	SHOULD be covered	SHOULD be covered	SHOULD be covered	SHOULD be covered	SHOULD be covered	SHOULD be covered	Female	18 - 29	3 years of college
White / Caucasian	Employed, working 1-39 hours per week	Divorced	Moderate, middle of the road	Good	Yes	Medicaid		Covered	Covered	Covered	Covered	Covered	Covered	Covered	Covered	Covered	Covered	Covered	Covered	Covered	Covered	Covered	Covered	Covered	SHOULD be covered	SHOULD be covered	SHOULD be covered	SHOULD be covered	SHOULD be covered	SHOULD be covered	SHOULD be covered	SHOULD be covered	SHOULD be covered	SHOULD be covered	SHOULD be covered	SHOULD be covered	SHOULD be covered	SHOULD be covered	SHOULD be covered	SHOULD be covered	SHOULD be covered	Male	30 - 44	1 year of college
Black or African American	Employed, working 40 or more hours per week	Married	Slightly Conservative	Very good	Yes	A plan through your spouse's employer		Covered	Not covered	Not covered	Covered	Covered	Not covered	Covered	Not covered	Covered	Covered	Covered	Covered	Covered	Covered	Not covered	Covered	Covered	SHOULD be covered	SHOULD NOT be covered	SHOULD be covered	SHOULD be covered	SHOULD be covered	SHOULD be covered	SHOULD be covered	SHOULD be covered	SHOULD be covered	SHOULD be covered	SHOULD be covered	SHOULD be covered	SHOULD be covered	SHOULD be covered	SHOULD be covered	SHOULD NOT be covered	SHOULD NOT be covered	Male	18 - 29	Some graduate school
White / Caucasian	Employed, working 40 or more hours per week	Never married	Conservative	Very good	No			Unsure/Don't know	Unsure/Don't know	Unsure/Don't know	Unsure/Don't know	Unsure/Don't know	Unsure/Don't know	Unsure/Don't know	Unsure/Don't know	Unsure/Don't know	Unsure/Don't know	Unsure/Don't know	Unsure/Don't know	Unsure/Don't know	Unsure/Don't know	Unsure/Don't know	Unsure/Don't know	Unsure/Don't know	SHOULD be covered	SHOULD be covered	SHOULD NOT be covered	SHOULD NOT be covered	SHOULD NOT be covered	SHOULD NOT be covered	SHOULD be covered	SHOULD NOT be covered	SHOULD NOT be covered	SHOULD NOT be covered	SHOULD be covered	SHOULD NOT be covered	SHOULD NOT be covered	SHOULD be covered	SHOULD be covered	SHOULD NOT be covered	SHOULD be covered	Male	30 - 44	Graduated from high school
White / Caucasian	Employed, working 40 or more hours per week	Never married	Moderate, middle of the road	Very good	Yes	A plan through your employer		Covered	Covered	Covered	Covered	Covered	Covered	Unsure/Don't know	Covered	Unsure/Don't know	Covered	Covered	Unsure/Don't know	Covered	Covered	Covered	Unsure/Don't know	Covered	SHOULD be covered	SHOULD be covered	SHOULD be covered	SHOULD be covered	SHOULD be covered	SHOULD be covered	SHOULD be covered	SHOULD be covered	SHOULD be covered	SHOULD be covered	SHOULD be covered	SHOULD be covered	SHOULD be covered	SHOULD be covered	SHOULD be covered	SHOULD be covered	SHOULD be covered	Male	45 - 59	2 years of college
White / Caucasian	Employed, working 1-39 hours per week	Never married	Moderate, middle of the road	Good	Unsure/Don't know			Covered	Covered	Not covered	Covered	Covered	Not covered	Not covered	Not covered	Covered	Not covered	Covered	Not covered	Not covered	Covered	Covered	Not covered	Covered	SHOULD be covered	SHOULD be covered	SHOULD be covered	SHOULD be covered	SHOULD NOT be covered	SHOULD NOT be covered	SHOULD NOT be covered	SHOULD NOT be covered	SHOULD NOT be covered	SHOULD NOT be covered	SHOULD be covered	SHOULD NOT be covered	SHOULD NOT be covered	SHOULD be covered	SHOULD be covered	SHOULD NOT be covered	SHOULD be covered	Female	45 - 59	10th grade
Asian / Pacific Islander	Employed, working 40 or more hours per week	Married	Slightly Conservative	Very good	Yes	A plan through your employer		Covered	Covered	Covered	Not covered	Not covered	Covered	Not covered	Covered	Unsure/Don't know	Not covered	Covered	Covered	Not covered	Covered	Covered	Unsure/Don't know	Covered	SHOULD NOT be covered	SHOULD be covered	SHOULD NOT be covered	SHOULD be covered	SHOULD be covered	SHOULD be covered	SHOULD NOT be covered	SHOULD NOT be covered	SHOULD be covered	SHOULD be covered	SHOULD be covered	SHOULD NOT be covered	SHOULD be covered	SHOULD be covered	SHOULD be covered	SHOULD be covered	SHOULD NOT be covered	Male	30 - 44	Graduated from college
White / Caucasian	Employed, working 1-39 hours per week	Never married	Moderate, middle of the road	Fair	No			Unsure/Don't know	Covered	Not covered	Covered	Covered	Unsure/Don't know	Not covered	Covered	Covered	Covered	Covered	Not covered	Not covered	Covered	Covered	Not covered	Covered	SHOULD be covered	SHOULD be covered	Unsure/Don't know	SHOULD be covered	SHOULD be covered	SHOULD NOT be covered	Unsure/Don't know	Unsure/Don't know	SHOULD be covered	SHOULD NOT be covered	SHOULD be covered	SHOULD NOT be covered	SHOULD NOT be covered	SHOULD be covered	SHOULD be covered	Unsure/Don't know	SHOULD be covered	Female	18 - 29	Graduated from high school
American Indian or Alaskan Native	Not employed, NOT looking for work	Married	Extremely Conservative	Good	No			Not covered	Not covered	Not covered	Not covered	Not covered	Not covered	Not covered	Not covered	Not covered	Not covered	Not covered	Not covered	Not covered	Not covered	Not covered	Not covered	Not covered	SHOULD be covered	SHOULD be covered	SHOULD NOT be covered	SHOULD be covered	SHOULD be covered	SHOULD be covered	SHOULD be covered	SHOULD be covered	SHOULD be covered	SHOULD be covered	SHOULD be covered	SHOULD be covered	SHOULD be covered	SHOULD be covered	SHOULD be covered	SHOULD be covered	SHOULD be covered	Male	30 - 44	Graduated from high school
White / Caucasian	Employed, working 40 or more hours per week	Married	Extremely Conservative	Excellent	Yes	A plan through your employer		Covered	Covered	Covered	Covered	Covered	Covered	Covered	Covered	Covered	Covered	Covered	Covered	Covered	Covered	Covered	Covered	Covered	SHOULD be covered	SHOULD be covered	SHOULD NOT be covered	SHOULD be covered	SHOULD be covered	SHOULD be covered	SHOULD NOT be covered	SHOULD NOT be covered	SHOULD be covered	SHOULD NOT be covered	SHOULD be covered	SHOULD NOT be covered	SHOULD NOT be covered	SHOULD be covered	SHOULD be covered	SHOULD NOT be covered	SHOULD be covered	Male	45 - 59	Graduated from college
White / Caucasian	Disabled, not able to work	Never married	Moderate, middle of the road	Very good	Yes	Medicare		Covered	Covered	Covered	Covered	Covered	Covered	Covered	Covered	Covered	Covered	Covered	Not covered	Covered	Not covered	Covered	Covered	Covered	SHOULD be covered	SHOULD be covered	SHOULD be covered	SHOULD be covered	SHOULD be covered	SHOULD be covered	SHOULD be covered	SHOULD be covered	SHOULD be covered	SHOULD be covered	SHOULD be covered	SHOULD be covered	SHOULD be covered	SHOULD be covered	SHOULD be covered	SHOULD be covered	SHOULD be covered	Male	30 - 44	3rd grade
Black or African American	Not employed, looking for work	Never married	Moderate, middle of the road	Good	Yes	A plan you purchased yourself from either an insurance company or a state or federal marketplace		Unsure/Don't know	Unsure/Don't know	Unsure/Don't know	Unsure/Don't know	Unsure/Don't know	Unsure/Don't know	Unsure/Don't know	Unsure/Don't know	Unsure/Don't know	Unsure/Don't know	Unsure/Don't know	Unsure/Don't know	Unsure/Don't know	Unsure/Don't know	Unsure/Don't know	Unsure/Don't know	Unsure/Don't know	SHOULD be covered	SHOULD be covered	SHOULD be covered	SHOULD be covered	SHOULD be covered	SHOULD be covered	SHOULD NOT be covered	SHOULD be covered	SHOULD be covered	SHOULD be covered	SHOULD be covered	SHOULD be covered	SHOULD be covered	SHOULD be covered	SHOULD be covered	SHOULD be covered	SHOULD be covered	Female	18 - 29	1 year of college
Hispanic American	Employed, working 40 or more hours per week	Married	Extremely Conservative	Excellent	No			Covered	Covered	Covered	Covered	Covered	Covered	Covered	Covered	Covered	Covered	Covered	Covered	Unsure/Don't know	Covered	Covered	Covered	Covered	SHOULD be covered	SHOULD be covered	Unsure/Don't know	SHOULD be covered	SHOULD be covered	SHOULD be covered	SHOULD be covered	SHOULD be covered	SHOULD be covered	SHOULD be covered	Unsure/Don't know	Unsure/Don't know	Unsure/Don't know	SHOULD be covered	SHOULD be covered	Unsure/Don't know	SHOULD be covered	Male	18 - 29	Graduated from college
Black or African American	Disabled, not able to work	Married	Moderate, middle of the road	Fair	No			Not covered	Not covered	Not covered	Not covered	Not covered	Not covered	Not covered	Not covered	Not covered	Not covered	Not covered	Not covered	Not covered	Not covered	Not covered	Not covered	Not covered	SHOULD NOT be covered	SHOULD NOT be covered	SHOULD NOT be covered	SHOULD NOT be covered	SHOULD NOT be covered	SHOULD NOT be covered	SHOULD NOT be covered	SHOULD NOT be covered	SHOULD NOT be covered	SHOULD NOT be covered	SHOULD NOT be covered	SHOULD NOT be covered	SHOULD NOT be covered	SHOULD NOT be covered	SHOULD NOT be covered	SHOULD NOT be covered	SHOULD NOT be covered	Male	30 - 44	Graduated from college
White / Caucasian	Employed, working 1-39 hours per week	Never married	Liberal	Very good	Yes	A plan you purchased yourself from either an insurance company or a state or federal marketplace		Not covered	Not covered	Not covered	Not covered	Not covered	Covered	Covered	Covered	Not covered	Covered	Covered	Covered	Covered	Covered	Covered	Covered	Not covered	SHOULD be covered	SHOULD be covered	SHOULD NOT be covered	SHOULD NOT be covered	SHOULD NOT be covered	SHOULD be covered	SHOULD NOT be covered	SHOULD be covered	SHOULD be covered	SHOULD NOT be covered	SHOULD be covered	SHOULD NOT be covered	SHOULD be covered	SHOULD be covered	SHOULD be covered	SHOULD be covered	SHOULD be covered	Male	18 - 29	2 years of college
White / Caucasian	Employed, working 40 or more hours per week	Married	Moderate, middle of the road	Good	Yes	A plan through your employer		Unsure/Don't know	Unsure/Don't know	Unsure/Don't know	Unsure/Don't know	Unsure/Don't know	Unsure/Don't know	Unsure/Don't know	Unsure/Don't know	Unsure/Don't know	Unsure/Don't know	Unsure/Don't know	Unsure/Don't know	Unsure/Don't know	Unsure/Don't know	Unsure/Don't know	Unsure/Don't know	Unsure/Don't know	SHOULD be covered	SHOULD be covered	SHOULD NOT be covered	SHOULD be covered	SHOULD be covered	SHOULD be covered	SHOULD be covered	SHOULD NOT be covered	SHOULD be covered	SHOULD be covered	Unsure/Don't know	SHOULD NOT be covered	SHOULD be covered	SHOULD be covered	SHOULD NOT be covered	SHOULD be covered	Unsure/Don't know	Male	30 - 44	2 years of college
White / Caucasian	Employed, working 1-39 hours per week	Married	Extremely Conservative	Excellent	Yes	A plan through your employer		Covered	Covered	Covered	Covered	Covered	Covered	Covered	Covered	Covered	Covered	Covered	Covered	Covered	Covered	Covered	Covered	Covered	SHOULD be covered	SHOULD be covered	SHOULD be covered	SHOULD be covered	SHOULD be covered	SHOULD be covered	SHOULD be covered	SHOULD be covered	SHOULD be covered	SHOULD be covered	SHOULD be covered	SHOULD be covered	SHOULD be covered	SHOULD be covered	SHOULD be covered	SHOULD be covered	SHOULD be covered	Male	30 - 44	Completed graduate school
White / Caucasian	Not employed, looking for work	Never married	Liberal	Fair	Yes	A plan you purchased yourself from either an insurance company or a state or federal marketplace		Not covered	Not covered	Not covered	Not covered	Not covered	Not covered	Not covered	Not covered	Not covered	Not covered	Not covered	Not covered	Not covered	Not covered	Not covered	Not covered	Not covered	SHOULD be covered	SHOULD be covered	SHOULD be covered	SHOULD be covered	SHOULD be covered	SHOULD be covered	SHOULD be covered	SHOULD be covered	SHOULD be covered	SHOULD be covered	SHOULD be covered	SHOULD be covered	SHOULD be covered	SHOULD be covered	SHOULD be covered	SHOULD be covered	SHOULD be covered	Female	18 - 29	1 year of college
White / Caucasian	Employed, working 40 or more hours per week	Never married	Liberal	Excellent	Yes	A plan you purchased yourself from either an insurance company or a state or federal marketplace		Covered	Covered	Covered	Covered	Covered	Covered	Covered	Covered	Covered	Covered	Covered	Covered	Covered	Covered	Covered	Covered	Covered	SHOULD be covered	SHOULD be covered	SHOULD be covered	SHOULD be covered	SHOULD be covered	SHOULD be covered	SHOULD be covered	SHOULD be covered	SHOULD be covered	SHOULD be covered	SHOULD be covered	SHOULD be covered	SHOULD be covered	SHOULD be covered	SHOULD be covered	SHOULD be covered	SHOULD be covered	Male	30 - 44	2 years of college
White / Caucasian	Employed, working 1-39 hours per week	Never married	Moderate, middle of the road	Very good	Yes	Medicare		Unsure/Don't know	Covered	Unsure/Don't know	Unsure/Don't know	Unsure/Don't know	Unsure/Don't know	Unsure/Don't know	Unsure/Don't know	Unsure/Don't know	Unsure/Don't know	Covered	Unsure/Don't know	Unsure/Don't know	Unsure/Don't know	Unsure/Don't know	Unsure/Don't know	Covered	Unsure/Don't know	Unsure/Don't know	Unsure/Don't know	Unsure/Don't know	Unsure/Don't know	SHOULD be covered	Unsure/Don't know	SHOULD be covered	Unsure/Don't know	SHOULD be covered	Unsure/Don't know	SHOULD be covered	SHOULD be covered	SHOULD be covered	SHOULD be covered	Unsure/Don't know	Unsure/Don't know	Male	18 - 29	Graduated from high school
White / Caucasian	Not employed, NOT looking for work	Never married	Extremely Liberal	Good	Yes	Other (please specify):	Dependent on parents' insurance	Unsure/Don't know	Unsure/Don't know	Not covered	Unsure/Don't know	Unsure/Don't know	Not covered	Unsure/Don't know	Unsure/Don't know	Not covered	Not covered	Unsure/Don't know	Not covered	Not covered	Unsure/Don't know	Not covered	Not covered	Unsure/Don't know	SHOULD be covered	SHOULD be covered	Unsure/Don't know	SHOULD be covered	SHOULD be covered	SHOULD be covered	SHOULD be covered	Unsure/Don't know	SHOULD be covered	SHOULD be covered	SHOULD be covered	SHOULD be covered	SHOULD be covered	SHOULD be covered	SHOULD be covered	SHOULD be covered	SHOULD be covered	Female	18 - 29	Graduated from high school
White / Caucasian	Disabled, not able to work	Married	Moderate, middle of the road	Good	Yes	A plan through your spouse's employer		Covered	Not covered	Not covered	Covered	Not covered	Not covered	Not covered	Not covered	Not covered	Covered	Covered	Not covered	Covered	Not covered	Not covered	Not covered	Not covered	SHOULD be covered	SHOULD be covered	SHOULD be covered	SHOULD be covered	SHOULD be covered	SHOULD be covered	SHOULD be covered	SHOULD be covered	SHOULD be covered	SHOULD be covered	SHOULD be covered	SHOULD be covered	SHOULD be covered	SHOULD be covered	SHOULD be covered	SHOULD be covered	SHOULD be covered	Male	45 - 59	2 years of college
White / Caucasian	Employed, working 1-39 hours per week	Never married	Moderate, middle of the road	Very good	Yes	Other (please specify):	Parents	Not covered	Covered	Not covered	Covered	Not covered	Not covered	Not covered	Not covered	Not covered	Covered	Covered	Not covered	Not covered	Covered	Covered	Covered	Covered	SHOULD be covered	SHOULD be covered	SHOULD be covered	SHOULD be covered	SHOULD be covered	SHOULD be covered	SHOULD be covered	SHOULD be covered	SHOULD be covered	SHOULD be covered	SHOULD be covered	SHOULD be covered	SHOULD be covered	SHOULD be covered	SHOULD be covered	SHOULD be covered	SHOULD be covered	Female	18 - 29	Some graduate school
Black or African American	Not employed, looking for work	Never married	Moderate, middle of the road	Excellent	Yes	A plan through your employer		Unsure/Don't know	Unsure/Don't know	Unsure/Don't know	Unsure/Don't know	Unsure/Don't know	Unsure/Don't know	Unsure/Don't know	Unsure/Don't know	Covered	Unsure/Don't know	Unsure/Don't know	Unsure/Don't know	Unsure/Don't know	Covered	Unsure/Don't know	Unsure/Don't know	Unsure/Don't know	Unsure/Don't know	Unsure/Don't know	Unsure/Don't know	Unsure/Don't know	Unsure/Don't know	Unsure/Don't know	Unsure/Don't know	Unsure/Don't know	Unsure/Don't know	Unsure/Don't know	Unsure/Don't know	Unsure/Don't know	Unsure/Don't know	Unsure/Don't know	Unsure/Don't know	Unsure/Don't know	Unsure/Don't know	Female	18 - 29	2 years of college
White / Caucasian	Employed, working 40 or more hours per week	Never married	Moderate, middle of the road	Fair	No			Not covered	Not covered	Not covered	Not covered	Not covered	Not covered	Not covered	Not covered	Not covered	Not covered	Not covered	Not covered	Not covered	Not covered	Not covered	Not covered	Not covered	SHOULD NOT be covered	SHOULD be covered	SHOULD be covered	SHOULD be covered	SHOULD be covered	SHOULD be covered	SHOULD be covered	SHOULD be covered	Unsure/Don't know	SHOULD be covered	SHOULD NOT be covered	SHOULD NOT be covered	SHOULD be covered	SHOULD NOT be covered	SHOULD NOT be covered	SHOULD be covered	SHOULD NOT be covered	Male	45 - 59	Graduated from college
Hispanic American	Employed, working 1-39 hours per week	Married	Slightly Conservative	Excellent	Yes	A plan through your employer		Covered	Covered	Not covered	Covered	Covered	Covered	Covered	Not covered	Not covered	Not covered	Covered	Covered	Covered	Not covered	Not covered	Not covered	Not covered	SHOULD be covered	SHOULD NOT be covered	SHOULD be covered	SHOULD be covered	SHOULD NOT be covered	SHOULD NOT be covered	SHOULD be covered	SHOULD be covered	SHOULD NOT be covered	SHOULD be covered	SHOULD NOT be covered	SHOULD NOT be covered	SHOULD be covered	SHOULD NOT be covered	SHOULD be covered	SHOULD NOT be covered	SHOULD NOT be covered	Male	18 - 29	Graduated from college
White / Caucasian	Disabled, not able to work	Never married	Slightly Liberal	Fair	Yes	Medicare		Not covered	Covered	Not covered	Covered	Covered	Covered	Covered	Covered	Covered	Not covered	Covered	Covered	Not covered	Not covered	Not covered	Not covered	Not covered	SHOULD be covered	SHOULD be covered	SHOULD be covered	SHOULD be covered	SHOULD be covered	SHOULD NOT be covered	SHOULD be covered	SHOULD be covered	SHOULD be covered	SHOULD be covered	SHOULD be covered	SHOULD be covered	SHOULD be covered	SHOULD be covered	SHOULD be covered	Unsure/Don't know	SHOULD NOT be covered	Male	45 - 59	Graduated from high school
White / Caucasian	Employed, working 40 or more hours per week	Married	Moderate, middle of the road	Good	Yes	A plan through your spouse's employer		Not covered	Covered	Not covered	Covered	Covered	Not covered	Not covered	Not covered	Not covered	Not covered	Covered	Not covered	Covered	Covered	Not covered	Not covered	Not covered	SHOULD be covered	SHOULD be covered	SHOULD be covered	SHOULD be covered	SHOULD be covered	SHOULD be covered	SHOULD be covered	SHOULD be covered	SHOULD be covered	SHOULD be covered	SHOULD be covered	SHOULD be covered	SHOULD be covered	SHOULD be covered	SHOULD be covered	SHOULD be covered	SHOULD be covered	Male	30 - 44	Graduated from college
White / Caucasian	Employed, working 40 or more hours per week	Never married	Slightly Conservative	Good	Yes	A plan through your employer		Unsure/Don't know	Covered	Unsure/Don't know	Covered	Covered	Unsure/Don't know	Unsure/Don't know	Covered	Unsure/Don't know	Unsure/Don't know	Covered	Unsure/Don't know	Unsure/Don't know	Covered	Unsure/Don't know	Not covered	Unsure/Don't know	SHOULD NOT be covered	SHOULD NOT be covered	SHOULD NOT be covered	SHOULD NOT be covered	SHOULD NOT be covered	SHOULD NOT be covered	SHOULD NOT be covered	SHOULD NOT be covered	SHOULD NOT be covered	SHOULD NOT be covered	SHOULD NOT be covered	SHOULD NOT be covered	SHOULD NOT be covered	SHOULD NOT be covered	SHOULD NOT be covered	SHOULD NOT be covered	SHOULD NOT be covered	Male	18 - 29	Graduated from college
White / Caucasian	Employed, working 1-39 hours per week	Married	Extremely Conservative	Excellent	Yes	A plan through your employer		Covered	Covered	Covered	Covered	Covered	Covered	Covered	Covered	Covered	Covered	Covered	Covered	Covered	Covered	Covered	Covered	Covered	SHOULD be covered	SHOULD be covered	SHOULD be covered	SHOULD be covered	SHOULD be covered	SHOULD be covered	SHOULD be covered	SHOULD be covered	SHOULD be covered	SHOULD be covered	SHOULD be covered	SHOULD be covered	SHOULD be covered	SHOULD be covered	SHOULD be covered	SHOULD be covered	SHOULD be covered	Male	30 - 44	Graduated from college
Hispanic American	Employed, working 40 or more hours per week	Never married	Moderate, middle of the road	Good	Yes	A plan through your employer		Unsure/Don't know	Unsure/Don't know	Unsure/Don't know	Unsure/Don't know	Unsure/Don't know	Unsure/Don't know	Unsure/Don't know	Unsure/Don't know	Unsure/Don't know	Unsure/Don't know	Unsure/Don't know	Unsure/Don't know	Unsure/Don't know	Unsure/Don't know	Unsure/Don't know	Unsure/Don't know	Unsure/Don't know	SHOULD NOT be covered	SHOULD NOT be covered	SHOULD NOT be covered	SHOULD be covered	Unsure/Don't know	SHOULD NOT be covered	SHOULD NOT be covered	SHOULD NOT be covered	SHOULD be covered	SHOULD be covered	SHOULD be covered	Unsure/Don't know	SHOULD be covered	SHOULD NOT be covered	SHOULD be covered	SHOULD NOT be covered	SHOULD be covered	Male	18 - 29	Some graduate school
Hispanic American	Not employed, looking for work	Never married	Moderate, middle of the road	Very good	Yes	Medicaid		Covered	Covered	Not covered	Covered	Covered	Not covered	Not covered	Not covered	Covered	Not covered	Covered	Not covered	Not covered	Covered	Not covered	Not covered	Covered	SHOULD be covered	SHOULD be covered	SHOULD NOT be covered	SHOULD be covered	SHOULD be covered	SHOULD be covered	SHOULD NOT be covered	SHOULD NOT be covered	SHOULD be covered	SHOULD NOT be covered	SHOULD be covered	SHOULD NOT be covered	SHOULD NOT be covered	SHOULD be covered	SHOULD NOT be covered	SHOULD NOT be covered	SHOULD be covered	Male	18 - 29	Graduated from high school
White / Caucasian	Disabled, not able to work	Married	Moderate, middle of the road	Poor	Yes	A plan through your spouse's employer		Covered	Covered	Unsure/Don't know	Unsure/Don't know	Covered	Unsure/Don't know	Unsure/Don't know	Unsure/Don't know	Unsure/Don't know	Unsure/Don't know	Covered	Unsure/Don't know	Unsure/Don't know	Covered	Covered	Unsure/Don't know	Covered	SHOULD be covered	SHOULD be covered	SHOULD be covered	SHOULD be covered	SHOULD be covered	SHOULD be covered	SHOULD be covered	SHOULD be covered	SHOULD be covered	SHOULD be covered	SHOULD be covered	SHOULD be covered	SHOULD be covered	SHOULD be covered	SHOULD be covered	SHOULD be covered	SHOULD be covered	Male	45 - 59	Graduated from high school
White / Caucasian	Employed, working 1-39 hours per week	Never married	Conservative	Excellent	Yes	A plan through your employer		Covered	Covered	Covered	Covered	Covered	Covered	Covered	Covered	Covered	Covered	Covered	Covered	Covered	Covered	Covered	Covered	Covered	SHOULD be covered	SHOULD be covered	SHOULD be covered	SHOULD be covered	SHOULD be covered	SHOULD be covered	SHOULD be covered	SHOULD be covered	SHOULD be covered	SHOULD be covered	SHOULD be covered	SHOULD be covered	SHOULD NOT be covered	SHOULD be covered	SHOULD be covered	SHOULD be covered	SHOULD be covered	Male	30 - 44	Graduated from high school
Hispanic American	Employed, working 1-39 hours per week	Never married	Slightly Liberal	Good	Yes	A plan through your employer		Covered	Covered	Covered	Covered	Covered	Covered	Covered	Covered	Covered	Covered	Covered	Not covered	Covered	Covered	Covered	Covered	Covered	SHOULD be covered	SHOULD be covered	SHOULD be covered	SHOULD be covered	SHOULD be covered	SHOULD be covered	SHOULD be covered	SHOULD be covered	SHOULD be covered	SHOULD be covered	SHOULD be covered	SHOULD be covered	SHOULD be covered	SHOULD be covered	SHOULD be covered	SHOULD be covered	SHOULD be covered	Male	18 - 29	Graduated from high school
[truncated: 2,417 more rows]
